# Supplementary material for: Divergent resistance pathways amongst SARS-CoV-2 PLpro inhibitors highlight the need for scaffold diversity
Source: PLoS Pathog. 2025 Sep 5;21(9):e1013468. doi: 10.1371/journal.ppat.1013468 (PMC12431669; doi:10.1371/journal.ppat.1013468)
Supplement: S1 Table — Escape variants identified from DMS screening. The 2nd column displays all confident escape variants, the 3rd column highlights the subset of variants achievable via a single base-pair edit. (XLSX) [file ppat.1013468.s023.xlsx]

## Sheet: Sheet1
Kind	Filtered DMS data	Single edit and filtered data
PF	E167C,E167G,E167H,E167I,E167L,E167T,E167V,G266Y,Y268T,Q269D,Q269E,Q269H	E167G,E167V,Q269E,Q269H
Jun	M208S,P247N,G266T,I314E,I314G
WEHI	D164E,M208F,M208W,Y264F,G266A,N267A,N267E,N267F,N267I,N267K,N267L,N267M,N267P,N267Q,N267R,T301A,T301C,T301S,T301V	D164E,Y264F,G266A,N267I,N267K,T301A,T301S
PF+Jun	E167A,E167M,E167N,E167Q,E167R,E167S,M208R,G266Q,Y268A,Y268C,Y268D,Y268E,Y268G,Y268H,Y268I,Y268K,Y268L,Y268M,Y268N,Y268Q,Y268R,Y268S,Y268V,Q269F,Q269I,Q269N,Q269V,Q269W,Q269Y	E167A,E167Q,M208R,Y268C,Y268D,Y268H,Y268N,Y268S
PF+WEHI	D164N,G266H	D164N
Jun+WEHI
All	D164C,D164S,G266D,G266E,G266S,Y268P	G266D,G266S
