# Supplementary material for: Divergent resistance pathways amongst SARS-CoV-2 PLpro inhibitors highlight the need for scaffold diversity
Source: PLoS Pathog. 2025 Sep 5;21(9):e1013468. doi: 10.1371/journal.ppat.1013468 (PMC12431669; doi:10.1371/journal.ppat.1013468)
Supplement: S2 Table — Escape variants for each compound are shown with associated Z-score, activity fitness score and associated error, whether a single base pair mutation can achieve the variant, and the number of times they were observed in GISAID data. (XLSX) [file ppat.1013468.s024.xlsx]

## Sheet: Sheet1
PF-07957472							Jun12682							WEHI-P8
Variant	Z-score	Activity	Activity Error	Accessible	GSAID Count		Variant	Z-score	Activity	Activity Error	Accessible	GSAID Count		Variant	Z-score	Activity	Activity Error	Accessible	GSAID Count
D164N	2.74708	0.66621	0.0621773	Yes	8		D164S	3.64168	1.07991	0.0884325	No	3		D164E	6.83068	0.84032	0.06911	Yes	47
D164S	5.01334	1.07991	0.0884325	No	3		D164C	2.251	1.06174	0.0463625	No	0		D164N	2.33372	0.66621	0.0621773	Yes	8
D164C	3.40879	1.06174	0.0463625	No	0		E167R	2.20166	1.07397	0.0837818	No	0		D164S	6.69694	1.07991	0.0884325	No	3
E167H	3.57695	0.948565	0.0779512	No	0		E167N	2.29462	0.889801	0.0777042	No	0		D164C	4.66129	1.06174	0.0463625	No	0
E167R	4.79474	1.07397	0.0837818	No	0		E167Q	2.71132	0.883562	0.0859425	Yes	5		M208F	2.84631	1.05316	0.0537591	No	0
E167N	3.31644	0.889801	0.0777042	No	0		E167S	2.1092	0.864079	0.0456266	No	0		M208W	3.08609	0.873946	0.067379	No	0
E167Q	3.65964	0.883562	0.0859425	Yes	5		E167M	2.95698	1.03898	0.0940579	No	0		Y264F	2.66565	0.964698	0.0432801	Yes	0
E167S	3.36555	0.864079	0.0456266	No	0		E167A	2.27826	0.891473	0.0465819	Yes	38		G266H	2.66382	0.565716	0.0600295	No	0
E167T	2.96699	1.05872	0.093909	No	0		M208R	3.39525	0.877667	0.0598649	Yes	15		G266D	2.20097	0.729072	0.061267	Yes	41
E167C	2.08685	0.700551	0.0688618	No	0		M208S	2.95132	0.97378	0.114895	No	0		G266E	4.1034	0.85996	0.0664901	No	0
E167M	3.44479	1.03898	0.0940579	No	0		P247N	2.29528	0.540996	0.0629127	No	0		G266S	2.83512	0.73346	0.0486703	Yes	5
E167A	2.8557	0.891473	0.0465819	Yes	38		G266D	2.25273	0.729072	0.061267	Yes	41		G266A	2.02133	0.506479	0.201952	Yes	1
E167I	2.08284	0.994467	0.0864723	No	0		G266E	2.70431	0.85996	0.0664901	No	0		N267K	4.11525	0.787598	0.0972043	Yes	102
E167L	2.45821	1.08412	0.0945594	No	0		G266Q	2.29405	0.58361	0.0747955	No	0		N267R	3.53351	0.781351	0.0465964	No	0
E167V	2.01064	0.935263	0.0775155	Yes	12		G266S	2.29725	0.73346	0.0486703	Yes	5		N267E	2.93338	0.948219	0.0837494	No	0
E167G	2.22001	0.594827	0.0490713	Yes	103		G266T	2.32756	0.555876	0.0669809	No	0		N267Q	3.53833	0.952531	0.0799924	No	0
M208R	2.47513	0.877667	0.0598649	Yes	15		Y268H	3.38004	1.06422	0.0952891	Yes	1398		N267M	3.52873	0.801632	0.0960398	No	0
G266H	2.34448	0.565716	0.0600295	No	0		Y268K	2.71477	0.731777	0.0574913	No	0		N267A	2.51637	0.930686	0.0602788	No	0
G266D	2.74047	0.729072	0.061267	Yes	41		Y268R	2.50304	1.1009	0.0695067	No	0		N267I	3.22808	0.600358	0.10238	Yes	10
G266E	4.14554	0.85996	0.0664901	No	0		Y268D	3.26458	0.851194	0.120335	Yes	2		N267L	4.99414	0.864552	0.0751929	No	0
G266Q	3.4913	0.58361	0.0747955	No	0		Y268E	2.49902	0.944719	0.0676091	No	0		N267F	2.38162	0.786555	0.083772	No	0
G266S	3.00986	0.73346	0.0486703	Yes	5		Y268N	3.34413	0.943825	0.0459161	Yes	13		N267P	5.75855	0.852514	0.0924882	No	0
G266Y	2.17489	0.364832	0.0768045	No	0		Y268Q	3.77418	0.826538	0.0818384	No	0		Y268P	7.25371	1.14845	0.129478	No	0
Y268H	4.94369	1.06422	0.0952891	Yes	1398		Y268S	4.9685	0.997177	0.0705041	Yes	1		T301S	2.17608	0.771292	0.067746	Yes	3
Y268K	5.83069	0.731777	0.0574913	No	0		Y268C	3.1553	0.856556	0.0497007	Yes	139		T301C	2.90826	0.709139	0.0839801	No	0
Y268R	5.33337	1.1009	0.0695067	No	0		Y268M	2.82636	0.905724	0.110492	No	0		T301A	3.78261	0.847304	0.0372873	Yes	209
Y268D	9.3388	0.851194	0.120335	Yes	2		Y268A	4.69512	1.02155	0.0476038	No	0		T301V	2.05782	0.60277	0.0818174	No	0
Y268E	9.45921	0.944719	0.0676091	No	0		Y268I	4.10372	0.814942	0.0858195	No	0
Y268N	5.83762	0.943825	0.0459161	Yes	13		Y268L	2.86813	1.00441	0.0626562	No	0
Y268Q	6.82084	0.826538	0.0818384	No	0		Y268V	2.40533	0.883927	0.0949536	No	0
Y268S	6.01065	0.997177	0.0705041	Yes	1		Y268G	3.43742	0.869145	0.0426515	No	0
Y268T	6.11375	1.00269	0.0843787	No	0		Y268P	4.01297	1.14845	0.129478	No	0
Y268C	3.58963	0.856556	0.0497007	Yes	139		Q269N	2.89048	0.981385	0.0492404	No	0
Y268M	4.03285	0.905724	0.110492	No	0		Q269I	3.10891	0.999709	0.0521797	No	0
Y268A	6.43216	1.02155	0.0476038	No	0		Q269V	2.40995	0.980271	0.0957964	No	0
Y268I	4.09902	0.814942	0.0858195	No	0		Q269F	2.88035	1.05382	0.0797626	No	0
Y268L	4.40339	1.00441	0.0626562	No	0		Q269W	2.41906	1.01578	0.0579449	No	0
Y268V	4.61817	0.883927	0.0949536	No	0		Q269Y	3.18197	0.961689	0.0803547	No	0
Y268G	4.99496	0.869145	0.0426515	No	0		I314E	2.23397	1.02202	0.111344	No	0
Y268P	8.61033	1.14845	0.129478	No	0		I314G	2.73065	0.844089	0.122154	No	0
Q269H	2.94664	1.037	0.0496372	Yes	5
Q269D	4.83436	0.644115	0.0733688	No	0
Q269E	3.90155	0.974692	0.0845883	Yes	9
Q269N	4.41729	0.981385	0.0492404	No	0
Q269I	5.25949	0.999709	0.0521797	No	0
Q269V	4.46857	0.980271	0.0957964	No	0
Q269F	7.10481	1.05382	0.0797626	No	0
Q269W	5.49458	1.01578	0.0579449	No	0
Q269Y	4.30343	0.961689	0.0803547	No	0
