# Supplementary material for: Divergent resistance pathways amongst SARS-CoV-2 PLpro inhibitors highlight the need for scaffold diversity
Source: PLoS Pathog. 2025 Sep 5;21(9):e1013468. doi: 10.1371/journal.ppat.1013468 (PMC12431669; doi:10.1371/journal.ppat.1013468)
Supplement: S1 Dataset — Data used to calculate Z-scores by variant, select escape variants and normalized fitness scores by variant. Data are arranged by variant and labeled either with mutation, or if synonymous wild-type, by DNA sequence (rows). Columns are labeled by treatment, with activity referring to PLpro activity after doxycycline induction, leaky referring to activity in the absence of doxycycline, PF, Jun and WEHI referring to PLpro activity in the presence of PF-07957472, Jun12682 and WEHI-P8 respectively. The sheet labeled “Raw Data - Z-Score calculation” outlines how raw DiMSum fitness scores were converted to Z-scores and gives the mean read count of the input condition (FRET+) and the DiMSum error estimations. Also included are GISAID observations and whether each variant is accessible by a single base pair mutation. The sheet labeled “Confident escape variants” provides context for how putative escape variants were filtered based on mean read counts (must be over 10) and DiMSum errors (must be below 1 for activity and leaky errors and below 0.8 for inhibitor treatments). Z-scores over 2 (2 SD above wildtype) were considered escape variants. The “conclusion” column labels whether a variant is categorized as escape (escape) or susceptible (sensitive) to a particular treatment or undetermined due to poor data quality (fail). Also included are GISAID observations and whether each variant is accessible by a single base pair mutation. The sheet labeled “Normalized fitness and SE” contains normalized DiMSum fitness scores by variant calculated from Raw Fitness scores that can be found in the sheet labeled “Raw data - Z-score calculation”. (XLSX) [file ppat.1013468.s025.xlsx]

## Sheet: Raw data - Z score calculation
Variant	DiMSum Raw Fitness					Converted FRET- ratio					Inhibition			Z score			Mean Count					DiMSum Error of Raw Fitness					Circulating variants	Accessible
	activity	leaky	PF	Jun	WEHI	activity	leaky	PF	Jun	WEHI	PF	Jun	WEHI	PF	Jun	WEHI	activity	leaky	PF	Jun	WEHI	activity	leaky	PF	Jun	WEHI	Observations (#)	Yes/No
M0I	-1.51798	-0.425291	-0.562499	-0.988038	-0.504474	0.806349	0.0677034	0.017317	0.0113836	0.0183326	0.936142	0.929154	0.937348	0.0936732	0.067945	0.178573	88.4286	168	116	200.25	144.25	0.183503	0.293967	0.306644	0.319802	0.282109	0	No
E1H	-0.175572	-0.869127	-0.600411	-0.693997	-0.530245	0.94097	0.0445167	0.0166835	0.0152157	0.0178745	0.969887	0.968349	0.971138	0.541307	0.698161	0.692082	145	713.25	557.75	673.75	607.75	0.133303	0.191872	0.165803	0.16001	0.163049	0	No
E1C	0.240954	0.389573	-0.252409	-0.979738	-0.22465	0.960281	0.140922	0.0234648	0.0114773	0.0241094	0.874621	0.86357	0.875223	-0.722405	-0.986588	-0.765544	26.4286	158	131.75	208	171	0.232148	0.262382	0.295147	0.273341	0.252443	0	No
E1M	-0.0633586	-0.263491	-0.374761	-0.516771	-0.507327	0.946903	0.0786585	0.0208188	0.0181126	0.0182813	0.937544	0.934812	0.934982	0.112275	0.158916	0.142616	74.8571	460.25	364.25	404.25	465.75	0.160629	0.19606	0.178274	0.178088	0.189298	0	No
E1A	-0.0263305	-0.171153	-0.0523169	-0.172314	-0.122348	0.948734	0.085616	0.0285144	0.0253719	0.0266372	0.937948	0.934756	0.936038	0.117634	0.158009	0.15867	119.857	636	450.25	540	513	0.132495	0.171397	0.148052	0.147869	0.156362	608	Yes
E1I	-0.0537891	-0.313811	-0.377234	-0.619661	-0.69927	0.947382	0.0750882	0.0207685	0.0163706	0.0151369	0.941378	0.936931	0.935692	0.163139	0.192994	0.153399	127	756.5	542.75	677.75	692.5	0.133206	0.172613	0.15602	0.155239	0.16416	0	No
E1L	-0.0990543	-0.486179	-0.307948	-0.219578	-0.223978	0.94508	0.0639598	0.0222253	0.024229	0.0241252	0.954777	0.956854	0.956746	0.340871	0.513335	0.473371	445.286	2380	1896	2165.5	2101.25	0.078554	0.107108	0.0875672	0.0843066	0.0890303	0	No
E1V	-0.0999051	-0.348297	-0.385841	0.0758373	-0.39086	0.945035	0.0727279	0.0205941	0.0322873	0.0204932	0.943605	0.955694	0.943502	0.192678	0.494672	0.272096	62.7143	277.25	255	305.5	272.5	0.164134	0.235419	0.195805	0.17172	0.216672	193	Yes
E1F	-0.242115	-0.668573	-0.403802	-0.341216	-0.40713	0.937164	0.0538705	0.020235	0.0215137	0.0201691	0.963317	0.964663	0.963248	0.454161	0.638886	0.572176	166.714	979.75	692.5	810	801.75	0.125325	0.170901	0.145411	0.138718	0.144679	0	No
E1W	-0.405983	-0.0964736	-0.0413061	0.206245	-0.66227	0.926794	0.0916462	0.028821	0.03662	0.0156985	0.930037	0.938185	0.916641	0.0126917	0.213147	-0.136108	28.2857	148.5	109.25	88	150.5	0.243585	0.333365	0.263621	0.265253	0.301777	0	No
E1Y	-0.118152	-0.36088	-0.413194	-0.398207	-0.333092	0.94408	0.0718839	0.0200496	0.0203462	0.0216854	0.943904	0.944207	0.945578	0.196644	0.309981	0.303645	163	801	601	639.75	671.25	0.125486	0.172126	0.152487	0.149996	0.152325	0	No
E1G	-0.251412	0.201899	0.401787	0.00750131	0.187812	0.936614	0.119695	0.0441794	0.0302191	0.0359752	0.915383	0.901284	0.907044	-0.181691	-0.380185	-0.281952	15.7143	86.5	38.25	61	72	0.340092	0.373688	0.426551	0.469732	0.524101	80	Yes
E1K	0.332363	-0.654906	-0.535594	-0.501064	-0.375045	0.963624	0.0545713	0.0177808	0.018394	0.020813	0.961103	0.961727	0.964194	0.424789	0.591677	0.586552	35.4286	269	232.25	263.25	316	0.203512	0.273252	0.216673	0.209646	0.199133	473	Yes
E1P	-0.100981	-0.319896	-0.483964	-0.227118	-0.182245	0.94498	0.0746666	0.0187054	0.0240514	0.0251275	0.939585	0.945039	0.946144	0.139345	0.323354	0.312252	228.143	1290.25	1023.5	1036.25	1029.25	0.0983974	0.128208	0.11798	0.109843	0.112684	0	No
E1*	-2.30398	-1.31983	-0.626603	-1.17247	-1.3566	0.654857	0.0288308	0.0162592	0.00948447	0.00790209	0.980314	0.970023	0.96765	0.679622	0.725078	0.63908	680	886	553.75	856.5	842.75	0.106721	0.204068	0.163967	0.168577	0.187864	0	Yes
E1R	-0.0365671	-0.310097	-0.247483	-0.360392	-0.146288	0.948234	0.0753465	0.023578	0.0211138	0.0260235	0.944013	0.941504	0.946517	0.198092	0.266518	0.317908	182.143	1147.25	813.75	1095	1064.5	0.10335	0.126795	0.116842	0.109726	0.10913	1	No
E1D	0.205472	-0.132184	0.0335772	-0.1554	-0.0878655	0.958905	0.0887164	0.0309927	0.0257935	0.027546	0.937792	0.932567	0.934321	0.115564	0.12281	0.132576	98.1429	756.25	572.25	589.5	651.75	0.143495	0.171993	0.139042	0.145664	0.145282	271	Yes
E1N	0.151245	0.021221	0.00837278	0.0381013	-0.121513	0.956714	0.101926	0.0302446	0.0311288	0.0266589	0.922629	0.923511	0.919072	-0.0855672	-0.0228002	-0.0991644	89.8571	596.25	464	496.25	520.25	0.14999	0.177204	0.150177	0.147711	0.158757	0	No
E1Q	-0.168953	-0.499474	-0.113396	-0.137507	-0.236082	0.941337	0.0631684	0.0268703	0.026247	0.0238419	0.960307	0.959653	0.957137	0.414227	0.558331	0.479307	54.2857	276	211.75	209.5	250.25	0.184839	0.244126	0.200568	0.207914	0.210104	5	Yes
E1S	-0.776526	-0.338685	-0.270195	-0.404087	-0.415785	0.897331	0.0733788	0.0230607	0.0202293	0.0199988	0.942446	0.939403	0.939156	0.177296	0.232737	0.206054	589.429	2071.75	1434.75	1903.25	1952	0.080236	0.111924	0.101337	0.0973751	0.102005	0	No
E1T	0.144575	-0.194822	-0.364737	-0.275452	-0.332934	0.956437	0.0837812	0.0210241	0.0229426	0.0216888	0.93291	0.934827	0.933573	0.050804	0.159157	0.121206	244.857	1553	1227	1562	1412.5	0.096731	0.122801	0.108245	0.0996232	0.106841	0	No
V2H	-0.117859	0.0743705	-0.0600494	-0.18489	0.19459	0.944095	0.106895	0.028301	0.0250628	0.036211	0.914179	0.910958	0.922144	-0.19766	-0.224638	-0.0524833	96.2857	599.25	404.75	419.5	389	0.145627	0.17738	0.15647	0.16206	0.163425	0	No
V2C	0.0811936	-0.142865	0.110361	0.110523	0.252743	0.953719	0.0878567	0.0333836	0.0333888	0.0382962	0.940812	0.940817	0.94586	0.155622	0.255469	0.307937	39	179.5	124.75	120.75	127.25	0.204228	0.271248	0.229778	0.240568	0.24905	0	No
V2M	0.0786337	-0.365576	-0.625794	-0.205506	-0.316385	0.953606	0.0715712	0.0162722	0.0245639	0.0220427	0.941004	0.949402	0.946833	0.158172	0.393516	0.322714	101.571	527.75	392.5	420	457.25	0.150547	0.191087	0.187239	0.165589	0.173143	300	Yes
V2A	0.0339701	-0.150173	-0.0726905	-0.176361	0.178767	0.951589	0.0872729	0.0279555	0.0252721	0.0356629	0.935778	0.933067	0.943653	0.0888536	0.130863	0.274385	140.571	813.25	612	632.75	585	0.120492	0.14535	0.128263	0.129047	0.133167	2510	Yes
V2I	0.190944	-0.189131	-0.238771	-0.28232	-0.121709	0.958329	0.0842191	0.0237794	0.0227891	0.0266538	0.935327	0.934337	0.938213	0.0828738	0.151283	0.19172	102.857	651.5	467.75	618	594.25	0.141074	0.176965	0.160562	0.14618	0.149214	0	No
V2L	0.0579289	-0.199972	0.0464876	0.00944428	0.140584	0.952681	0.0833867	0.0313828	0.0302761	0.0343727	0.943554	0.942422	0.946626	0.191995	0.281269	0.319567	222.571	1388.75	1012.5	1166.75	1192	0.092758	0.114036	0.0971118	0.0957041	0.0959792	1288	Yes
V2F	-0.077901	0.0868875	0.0474563	0.027944	-0.0964912	0.946167	0.108096	0.0314122	0.0308239	0.0273159	0.91617	0.915581	0.912086	-0.171252	-0.150301	-0.205341	151	610.25	433.75	632.5	612.25	0.127548	0.173395	0.151317	0.141899	0.148302	0	No
V2W	0.165268	0.023507	0.103119	-0.302879	-0.198039	0.957291	0.102136	0.0331507	0.0223357	0.0247435	0.925352	0.914648	0.91701	-0.0494468	-0.165298	-0.130504	14.7143	137.25	128	130.5	132.25	0.297563	0.301519	0.239199	0.305275	0.280975	0	No
V2Y	0.190569	-0.0540888	0.0033748	-0.000837401	-0.187255	0.958314	0.0952362	0.0300984	0.0299756	0.0250051	0.929825	0.929702	0.92475	0.00987873	0.0767452	-0.0128743	94.1429	658.75	436	494.5	453	0.145602	0.174612	0.154737	0.149115	0.166137	0	No
V2G	0.0467968	-0.277964	-0.0609158	-0.29887	0.100726	0.952177	0.0776159	0.0282772	0.0224235	0.0330741	0.946597	0.940638	0.951538	0.23237	0.252584	0.394213	81.5714	616.25	442.5	585.5	454	0.145167	0.160341	0.13848	0.135576	0.144859	9	Yes
V2K	0.087455	-0.00700271	0.0205636	0.1912	0.109576	0.953994	0.0993715	0.0306042	0.0360929	0.0333583	0.925527	0.931062	0.928296	-0.0471249	0.0986119	0.0410097	116	772.25	509.75	586.75	659.25	0.135456	0.167338	0.143514	0.13892	0.13998	0	No
V2P	-0.0766047	0.167044	0.143815	0.171433	0.245932	0.946233	0.11607	0.0344801	0.0354115	0.0380461	0.910513	0.911444	0.914088	-0.246295	-0.216827	-0.174912	183.857	865	607	678.5	615.75	0.107654	0.137128	0.117843	0.114332	0.124038	0	No
V2*	-2.26363	-0.878387	-0.72905	-1.12839	-0.795205	0.663919	0.0441245	0.0146993	0.00990765	0.0137713	0.954676	0.947682	0.953313	0.339534	0.365846	0.421198	266.571	384.5	291.5	482.5	384.75	0.139898	0.236326	0.217923	0.208671	0.217206	0	No
V2R	0.0354413	-0.0211769	-0.0519628	-0.223805	-0.307653	0.951657	0.0981102	0.0285243	0.0241293	0.0222317	0.92462	0.920239	0.91836	-0.0591635	-0.0754129	-0.109991	186.143	1056.75	700.25	874.5	863	0.103942	0.12993	0.118404	0.112896	0.124054	0	No
V2D	0.279394	0.216004	-0.0576824	0.141718	0.289212	0.961721	0.121189	0.0283662	0.0344104	0.0396622	0.90055	0.906419	0.911582	-0.378458	-0.297617	-0.212994	26.2857	123.5	123.5	117	154.75	0.241404	0.315955	0.246246	0.241834	0.233815	0	No
V2E	-0.041753	0.0308743	0.18389	0.325162	0.210638	0.947979	0.102813	0.0358394	0.0410544	0.0367753	0.926575	0.931903	0.927527	-0.0332266	0.112141	0.0293182	93.8571	592.75	372.75	345.25	457.5	0.149108	0.179153	0.153576	0.156457	0.152264	1	Yes
V2N	0.121616	-0.0968512	-0.0174388	0.194961	0.0429957	0.955471	0.0916148	0.0294967	0.036224	0.0312768	0.932916	0.939743	0.934713	0.0508848	0.238205	0.138526	46.5714	555.25	354.75	382	392.5	0.19041	0.181611	0.164208	0.155983	0.165768	0	No
V2Q	-0.0453717	0.23175	-0.211241	-0.28825	-0.144878	0.9478	0.122876	0.0244269	0.0226574	0.0260593	0.893381	0.891673	0.894963	-0.473545	-0.534731	-0.465547	99.8571	482.5	368	421.25	387.25	0.147427	0.1834	0.169536	0.168566	0.172903	0	No
V2S	-0.0782848	-0.0217032	-0.140372	0.0493644	-0.137185	0.946148	0.0980636	0.0261739	0.0314703	0.0262552	0.921857	0.927195	0.921938	-0.0958153	0.0364361	-0.0556091	283.571	1576.5	1096	1176.5	1198.75	0.0872508	0.109544	0.0986558	0.0931805	0.100478	0	No
V2T	-0.103337	0.0768291	0.0170776	-0.178394	0.218828	0.944857	0.10713	0.030501	0.025222	0.0370665	0.916193	0.910934	0.922819	-0.170944	-0.225024	-0.0422181	233.286	1204.75	809.25	929.5	913.75	0.0993139	0.125999	0.109707	0.113835	0.110138	0	No
R3H	-0.48674	0.303637	0.175118	-0.00667838	0.227485	0.921123	0.130836	0.0355376	0.0298063	0.0373767	0.892389	0.886651	0.894246	-0.486704	-0.615472	-0.476443	11.7143	67.25	43.5	53.75	56.5	0.358824	0.370734	0.451476	0.365336	0.366408	0	No
R3C	0.00909646	0.130523	0.0795606	0.0958542	0.298976	0.95043	0.112376	0.0324038	0.0329186	0.0400358	0.912887	0.913399	0.92054	-0.214796	-0.185381	-0.0768567	22.7143	188	102.5	127.75	115.25	0.255898	0.272446	0.258239	0.237558	0.271183	0	No
R3M	-0.126217	-0.284769	-0.639629	-0.106264	-0.148619	0.943653	0.0771302	0.0160522	0.0270574	0.0259645	0.934155	0.945371	0.944245	0.0673192	0.328693	0.283386	76.1429	300.75	290.25	265	302.5	0.159249	0.242142	0.21647	0.190815	0.191387	250	Yes
R3A	-0.0479431	0.0280718	-0.0401517	0.129563	-0.0665204	0.947673	0.102555	0.0288534	0.0340088	0.0281236	0.919787	0.924977	0.919057	-0.123276	0.000769164	-0.0994011	212	1083.25	796	826.25	932.25	0.0997455	0.128969	0.113195	0.110319	0.113436	0	No
R3I	-0.270539	-0.116696	0.277206	0.0598982	-0.342337	0.935469	0.0899766	0.0392074	0.031793	0.0214902	0.943355	0.935615	0.925068	0.189354	0.171818	-0.00804949	18.2857	116.75	90.25	100.5	100.75	0.283748	0.312575	0.260905	0.271025	0.336225	0	No
R3L	-0.103291	-0.0650755	-0.131839	-0.22472	-0.540559	0.944859	0.0942938	0.0263923	0.0241077	0.0176943	0.926071	0.923773	0.917383	-0.0399155	-0.0185814	-0.124833	39.2857	354.75	194	247	274.75	0.190817	0.191425	0.240365	0.196551	0.220147	0	No
R3V	0.00874797	-0.0876871	0.0926433	-0.192012	0.0580546	0.950414	0.0923803	0.0328165	0.0248893	0.0317363	0.935087	0.927078	0.933988	0.0796879	0.0345607	0.127506	223.429	1426.25	973.25	1187.75	1151	0.103042	0.128367	0.109816	0.111676	0.112972	0	No
R3F	-0.107825	-0.651184	-0.541119	-1.11133	-0.548742	0.944623	0.0547636	0.0176846	0.0100765	0.0175527	0.959998	0.952183	0.959862	0.410136	0.438226	0.520714	124	600.75	483	630.75	565.25	0.135685	0.197085	0.171348	0.184193	0.168522	0	No
R3W	-0.131957	-0.0391801	-0.158297	-0.30362	-0.195198	0.943347	0.0965286	0.0257209	0.0223196	0.0248122	0.922836	0.919428	0.921923	-0.0828276	-0.0884485	-0.0558427	123.714	659.25	513.75	554.75	653.75	0.137409	0.17456	0.151163	0.153324	0.149662	6	Yes
R3Y	-0.152565	-0.282826	-0.166451	0.265501	0.123756	0.942235	0.0772686	0.0255173	0.0387689	0.0338185	0.943547	0.957387	0.952169	0.19191	0.521896	0.403815	84.2857	339.5	246.5	261.5	275.75	0.154106	0.217397	0.194997	0.174221	0.188712	0	No
R3G	-0.10085	-0.0251977	-0.0337309	0.0070216	-0.0701517	0.944986	0.0977549	0.0290338	0.030205	0.0280245	0.924973	0.926157	0.923955	-0.0544777	0.0197537	-0.0249623	285.286	1317.25	980	1103.5	1106.75	0.091545	0.122407	0.105858	0.103663	0.108021	18	Yes
R3K	0.0665334	0.0538596	-0.0580659	0.0794811	-0.0134619	0.953067	0.104953	0.0283556	0.0324013	0.0296107	0.917166	0.921197	0.918413	-0.158034	-0.0600083	-0.109185	78	492.75	335.75	383.5	395.25	0.156831	0.188416	0.17041	0.160904	0.168613	493	Yes
R3P	-0.0762493	0.0802369	-0.133533	-0.225962	-0.101252	0.946251	0.107457	0.0263488	0.0240785	0.0271897	0.91183	0.909585	0.912664	-0.228823	-0.246712	-0.196547	63	367.25	236.25	279.75	281.75	0.172475	0.193211	0.203123	0.189976	0.200996	0	No
R3*	-1.95143	-1.13678	-0.549514	-1.25879	-1.02003	0.729682	0.0344227	0.0175394	0.00870695	0.0110291	0.976292	0.964332	0.967448	0.626274	0.63357	0.636002	321.143	508.75	430	572.25	589.5	0.123811	0.247616	0.173236	0.199004	0.205157	0	No
R3D	-0.385691	-0.220057	0.165241	0.0203757	0.224843	0.928159	0.0818643	0.0352006	0.0305986	0.0372818	0.947743	0.942883	0.949957	0.247562	0.288694	0.370186	48.8571	188.25	132.5	140.5	150.75	0.195171	0.265741	0.231999	0.241191	0.237897	0	No
R3E	0.187222	0.218141	-0.0841834	0.0236678	0.288829	0.95818	0.121417	0.0276448	0.0306964	0.0396476	0.899228	0.902187	0.910979	-0.395986	-0.365671	-0.222163	33.2857	232.5	158	179.25	202	0.214329	0.233705	0.22311	0.208289	0.209091	0	No
R3N	0.0152703	-0.137502	0.245441	-0.290146	0.0952861	0.95072	0.0882875	0.0380282	0.0226155	0.0329005	0.944933	0.929241	0.939654	0.210291	0.0693336	0.213614	72.1429	487.5	289.75	437.25	404.75	0.166931	0.188532	0.164991	0.166074	0.16335	0	No
R3Q	0.198994	0.102578	-0.0648286	-0.00469574	-0.654158	0.958649	0.109618	0.0281699	0.0298637	0.0158243	0.912466	0.91413	0.900518	-0.220382	-0.173631	-0.381131	12.1429	90	55.25	66.25	65.75	0.316034	0.344797	0.354951	0.559246	0.431265	0	No
R3S	-0.0191517	-0.0026929	-0.0244682	-0.0721055	-0.127572	0.949082	0.0997579	0.0292961	0.0279714	0.0265021	0.923393	0.922065	0.920597	-0.0754334	-0.0460423	-0.0759952	315.857	1773.5	1227.5	1414.5	1328.75	0.0840779	0.104722	0.0920409	0.0897854	0.0970505	1116	Yes
R3T	-0.0689836	0.113142	0.102703	0.0748514	0.0710858	0.94662	0.110654	0.0331374	0.0322565	0.0321392	0.915142	0.91426	0.914143	-0.184886	-0.171536	-0.174072	207.429	951.5	725.5	739.5	844.25	0.103083	0.135161	0.114508	0.116365	0.116714	9	Yes
T4H	0.391612	0.123769	-0.117562	-0.373544	-0.236925	0.965645	0.111704	0.0267616	0.0208436	0.0238223	0.909529	0.903832	0.90669	-0.259349	-0.339224	-0.287336	47.1429	310.75	285.5	391	327	0.183699	0.210937	0.179788	0.181938	0.191643	0	No
T4C	-0.0246696	0.0919354	0.041573	0.0174363	0.0161455	0.948815	0.108584	0.0312337	0.0305116	0.0304734	0.915702	0.914982	0.914944	-0.177457	-0.159933	-0.1619	97.2857	459	331.5	387	442.5	0.147602	0.186042	0.169589	0.159891	0.163744	0	No
T4M	-0.0872269	-0.276227	-0.198462	0.0626698	0.253252	0.94569	0.0777404	0.0247333	0.0318784	0.038315	0.942443	0.949812	0.95655	0.177268	0.400108	0.470386	57.4286	291.75	188.75	185.75	183.75	0.178638	0.233659	0.218185	0.204661	0.21212	0	No
T4A	-0.00789793	-0.234329	-0.0525603	-0.0984857	0.123173	0.949624	0.080798	0.0285077	0.027263	0.0337995	0.943232	0.941959	0.948682	0.187723	0.273827	0.350812	70.7143	425.5	249.25	334	348.75	0.152043	0.184973	0.183473	0.158833	0.161193	74	Yes
T4I	-0.359629	-0.171433	-0.0644638	-0.390762	0.0198233	0.929878	0.0855941	0.0281799	0.0204951	0.0305823	0.936327	0.928414	0.938828	0.0961266	0.0560406	0.201061	58.7143	234	176.25	208.25	187	0.180556	0.248621	0.210502	0.234175	0.224379	13130	Yes
T4L	-0.0425243	-0.320511	-0.364826	-0.182595	-0.0558416	0.947941	0.0746242	0.0210223	0.0251189	0.028417	0.942172	0.946355	0.949749	0.173667	0.344508	0.367027	102	502	406.25	383.5	459.5	0.130383	0.179724	0.156426	0.156348	0.158503	0	No
T4V	-0.0755647	-0.0418129	0.176352	-0.291837	-0.0634251	0.946286	0.0962993	0.0355799	0.0225782	0.0282083	0.933327	0.92019	0.925833	0.05634	-0.0761947	0.00358108	38.4286	235	159.75	177.75	189.5	0.208265	0.234131	0.2215	0.228217	0.237263	1	No
T4F	0.0932969	-0.378959	-0.379749	-0.177623	-0.0244624	0.95425	0.070687	0.0207174	0.025241	0.0292963	0.946473	0.951081	0.955251	0.230714	0.420509	0.450645	70	445.25	305.5	308	363.5	0.161202	0.202212	0.189486	0.182376	0.17805	0	No
T4W	-0.23645	-0.186776	-0.0577042	-0.0868846	-0.0909015	0.937496	0.0844009	0.0283656	0.0275723	0.0274648	0.938364	0.937546	0.937435	0.123152	0.202871	0.179895	55.4286	209.25	193	200.25	190.25	0.191162	0.259209	0.206669	0.203782	0.241121	0	No
T4Y	0.0086216	-0.18897	0.450698	0.201011	-0.384077	0.950408	0.0842315	0.0462915	0.0364358	0.0206297	0.958036	0.947706	0.931595	0.38411	0.366232	0.0911397	38.8571	235	120.75	145.75	224.75	0.203535	0.249137	0.231322	0.223149	0.247569	0	No
T4G	-0.48113	-0.219804	-0.0946997	-0.287758	-0.238938	0.921529	0.0818834	0.0273636	0.0226683	0.0237755	0.939027	0.934122	0.935274	0.131951	0.147822	0.147056	199	722.25	598.5	663	670.75	0.106497	0.153352	0.126489	0.131682	0.13747	0	No
T4K	-0.410081	-0.108286	0.606212	0.125597	-0.103572	0.926516	0.0906676	0.0536624	0.0338788	0.0271284	0.957604	0.936381	0.929353	0.378379	0.18414	0.0570697	8.14286	38	38	28	45	0.400387	0.602666	0.407259	0.528946	0.444163	0	No
T4P	0.0511674	-0.218696	-0.218747	-0.184397	-0.197654	0.952375	0.0819667	0.0242487	0.0250748	0.0247528	0.937812	0.938648	0.938322	0.115837	0.220592	0.193375	175.286	755.5	598.25	787.25	652.75	0.110742	0.151403	0.13311	0.121776	0.139458	5	Yes
T4*	-2.51965	-0.771826	0.0111677	-0.459394	-1.53847	0.604629	0.0488438	0.0303267	0.0191617	0.00659669	0.967757	0.949302	0.929357	0.513058	0.391901	0.0571261	83.5714	97.25	76	128.25	108	0.248494	0.564381	0.357223	0.358373	0.596831	0	No
T4R	-0.0117957	0.0109084	-0.0617348	-0.0186119	0.0325248	0.949437	0.100986	0.0282547	0.0294631	0.0309611	0.921046	0.922255	0.92376	-0.106575	-0.0429844	-0.027931	325	1628.25	1223.75	1353	1376.25	0.0884476	0.117078	0.101648	0.10222	0.102526	0	No
T4E	-0.241616	0.128771	0.52163	-0.0217628	-0.489777	0.937193	0.112201	0.0495257	0.0293731	0.018599	0.929393	0.908762	0.898103	0.00415679	-0.259951	-0.417836	7.71429	73	33.25	68.75	78.25	0.42428	0.370998	0.434061	0.315126	0.409865	0	No
T4N	-0.330018	-0.456791	0.17447	-0.135988	0.178781	0.931784	0.065742	0.0355154	0.0262859	0.0356633	0.966275	0.956426	0.966435	0.493397	0.506451	0.620603	59.1429	255.5	188.75	187	166.75	0.175426	0.241534	0.203344	0.213962	0.235596	111	Yes
T4Q	-0.0145426	-0.204869	-0.0477152	-0.317072	-0.427818	0.949305	0.0830132	0.0286422	0.0220279	0.0197643	0.940944	0.934232	0.931957	0.157373	0.149586	0.0966424	52	248.5	226.5	262.25	223.25	0.182414	0.237156	0.195965	0.197731	0.229693	0	No
T4S	-0.307513	-0.0585955	-0.3842	-0.323653	-0.312786	0.933201	0.0948486	0.0206273	0.0218866	0.0221204	0.918668	0.919938	0.920174	-0.138114	-0.0802541	-0.0824262	108.286	517.5	362.5	471.75	384.25	0.131421	0.161592	0.169818	0.145458	0.170172	7	Yes
I5H	-0.600027	-0.764426	-0.87012	-0.661659	-0.695233	0.912489	0.0491887	0.01279	0.0157079	0.0151972	0.959543	0.962666	0.962118	0.404101	0.606776	0.554997	181.857	554.5	541	780	692.25	0.121777	0.206562	0.178922	0.151138	0.16598	0	No
I5C	0.222674	-0.384323	0.0305623	-0.137941	-0.389725	0.959578	0.0703355	0.0309023	0.0262359	0.0205159	0.957538	0.952751	0.946948	0.377502	0.447357	0.324457	31.4286	146.75	127.5	196.75	159.5	0.224894	0.317955	0.239501	0.210855	0.271941	0	No
I5M	-0.0763641	-0.355895	-0.00341663	-0.0680569	-0.226493	0.946246	0.0722172	0.0299007	0.0280816	0.0240661	0.95382	0.951931	0.947786	0.328184	0.434167	0.337191	65	424.5	246.25	287	320.5	0.171762	0.21129	0.191028	0.184423	0.194064	5	Yes
I5A	-0.364285	0.0745435	0.174281	-0.17468	-0.152918	0.929573	0.106912	0.0355089	0.0253135	0.025856	0.920137	0.909762	0.910308	-0.118632	-0.243864	-0.232348	14.4286	82.75	79.75	70.5	100.5	0.319718	0.40063	0.334012	0.392855	0.31836	0	No
I5L	0.0466452	-0.132268	0.187149	0.208902	-0.0905339	0.95217	0.0887097	0.0359522	0.0367138	0.0274746	0.942418	0.943202	0.933778	0.176933	0.293822	0.124321	198.143	1131.25	823.5	773	911.75	0.0965854	0.121107	0.0984806	0.103762	0.111013	6	Yes
I5V	-0.163497	0.0675187	0.0877911	0.0651995	-0.0362033	0.941637	0.106243	0.0326629	0.0319566	0.0289642	0.919052	0.918338	0.915327	-0.133027	-0.105974	-0.15608	80.1429	327.5	276.5	246.25	292.5	0.146059	0.195987	0.164114	0.175786	0.181234	1106	Yes
I5F	-0.398222	-0.426031	-0.176447	0.220554	-0.156983	0.927319	0.0676567	0.0252699	0.0371281	0.0257538	0.953011	0.965706	0.953522	0.317443	0.655658	0.424371	51	181.25	148.25	165	143.75	0.196837	0.284378	0.24792	0.206336	0.264879	198	Yes
I5W	-0.436496	-0.993577	-0.753374	-0.775583	-0.798744	0.924697	0.0395133	0.0143511	0.0140403	0.0137233	0.97236	0.972028	0.97169	0.57411	0.757314	0.700462	117	614.5	398	632.75	507.5	0.142228	0.207506	0.191461	0.164761	0.186352	0	No
I5Y	-0.280808	-0.53381	-0.531424	-0.454215	-0.681591	0.934846	0.0611667	0.0178538	0.0192593	0.0154027	0.952766	0.954229	0.950226	0.314202	0.471122	0.374286	69.1429	357.75	276.25	348.5	367	0.170281	0.231169	0.204825	0.193288	0.202018	0	No
I5G	-0.893254	-0.484016	-0.465888	-0.769504	-0.673337	0.886067	0.0640894	0.0190401	0.0141247	0.0155284	0.948042	0.942697	0.944217	0.251528	0.285703	0.282965	108	373	339	354.75	404.25	0.147864	0.216637	0.193459	0.217048	0.20214	0	No
I5K	-0.193588	-0.670548	-0.453888	-0.288216	-0.259981	0.939961	0.0537699	0.0192655	0.0226582	0.0232919	0.962524	0.966084	0.966751	0.443633	0.661734	0.625417	121.429	679.25	469	499	615	0.137502	0.186606	0.16606	0.15748	0.156314	162	No
I5P	-0.671167	-0.543857	-0.661851	-0.861639	-0.702252	0.906639	0.0605923	0.015705	0.0128975	0.0150925	0.949618	0.946635	0.948965	0.272435	0.349014	0.355121	84.1429	447.25	345.5	425.5	427.75	0.154208	0.198284	0.193739	0.190193	0.192905	0	No
I5*	-2.01618	-1.24098	-0.744202	-1.20554	-1.17784	0.716722	0.0311226	0.0144814	0.00917875	0.00943421	0.976303	0.968986	0.969336	0.626415	0.708402	0.664693	125.429	220.5	176.5	163.25	177.75	0.174623	0.386783	0.296861	0.347361	0.398039	0	No
I5R	-0.473699	-0.365111	-0.221634	-0.911409	-0.386385	0.922065	0.0716021	0.0241805	0.012279	0.0205832	0.947185	0.934794	0.943405	0.240167	0.158632	0.270627	100.571	419	346	421.5	407	0.137773	0.23562	0.170309	0.195848	0.186248	0	No
I5D	-2.10542	-0.956316	-0.378328	-0.700446	-0.696623	0.698259	0.040952	0.0207462	0.0151194	0.0151764	0.970177	0.962185	0.962266	0.54515	0.599055	0.557248	105.571	209.5	153.75	194.5	162.5	0.195773	0.306819	0.253345	0.304732	0.321777	0	No
I5E	-1.33273	-0.684383	-0.63226	-0.911566	-1.20509	0.833649	0.0530703	0.016169	0.0122771	0.00918291	0.95486	0.950335	0.946769	0.341971	0.408516	0.321739	96.2857	283.5	291	340.25	290.25	0.173608	0.251879	0.204347	0.21358	0.286948	0	No
I5N	-1.03493	-0.619507	-0.612199	-1.22597	-1.1847	0.870964	0.0564267	0.0164912	0.00899482	0.00937028	0.953263	0.944973	0.945384	0.320792	0.322289	0.300703	86.1429	271.25	209.25	286	329	0.173028	0.26183	0.257247	0.270646	0.265144	2	Yes
I5Q	-0.0628717	-0.616412	-0.240966	-0.322853	-0.0033179	0.946928	0.0565917	0.0237285	0.0219037	0.0299036	0.964403	0.9625	0.970897	0.468562	0.60412	0.688418	16.1429	120.25	73.75	103	86.5	0.288215	0.368358	0.416954	0.394077	0.316416	0	No
I5S	-0.766729	-0.58338	-0.443909	-0.715092	-0.55254	0.89823	0.0583813	0.0194549	0.0149028	0.0174873	0.955704	0.950779	0.953569	0.353168	0.415645	0.425079	95.8571	535	339.25	555	488.5	0.143105	0.184277	0.174993	0.163172	0.170556	34	Yes
I5T	0.0772461	-0.217703	-0.0616263	-0.212141	-0.284943	0.953544	0.0820415	0.0282577	0.0244055	0.0227308	0.941873	0.937968	0.936281	0.169706	0.209666	0.162354	19.8571	123	89.25	120.5	100.75	0.266127	0.335706	0.323942	0.260596	0.403987	453	Yes
K6H	0.0625812	0.030588	-0.374907	0.0165387	0.0665204	0.95289	0.102787	0.0208158	0.030485	0.0319975	0.912055	0.921616	0.92313	-0.225832	-0.0532653	-0.037504	10.5714	87	51.25	41.75	34.25	0.338953	0.401883	0.441531	0.399804	0.534967	0	No
K6C	-0.473269	-0.178864	-0.201971	-0.0983775	-0.0444541	0.922096	0.0850143	0.0246488	0.0272658	0.0287331	0.932736	0.935464	0.937001	0.0485031	0.169402	0.173294	73.4286	220.25	167.75	164	173.75	0.166797	0.254403	0.226747	0.235068	0.235483	0	No
K6A	-0.292024	-0.129877	0.375323	-0.123735	0.0416013	0.93416	0.0889031	0.0430753	0.0266013	0.0312346	0.948571	0.931352	0.936131	0.258547	0.103285	0.160084	7.71429	60.75	47.75	52.75	74.5	0.449122	0.547575	0.495851	0.41043	0.352209	0	No
K6I	0.239085	-0.179078	-0.272164	-0.250332	-0.620666	0.96021	0.0849977	0.0230164	0.0235125	0.0163545	0.933865	0.93436	0.927274	0.0634743	0.151639	0.025471	17.5714	148.75	67.75	101.25	92.5	0.294971	0.317208	0.354826	0.319933	0.38897	0	No
K6L	-0.28576	-0.202521	-0.407964	-0.041228	-0.223009	0.934544	0.0831921	0.0201526	0.0288232	0.024148	0.931058	0.939972	0.935145	0.026246	0.241878	0.145087	116.429	539	488.25	413.25	477	0.12918	0.167966	0.149023	0.14361	0.153764	0	No
K6V	-0.424451	-0.230376	0.235587	-0.557038	-0.63953	0.925531	0.0810921	0.0376693	0.0174102	0.0160537	0.951093	0.929875	0.928488	0.292004	0.0795331	0.0439305	25	127.25	88	135.5	93.5	0.272791	0.348146	0.290829	0.339806	0.413615	0	No
K6F	0.0256428	-0.514841	-0.403695	-0.632299	-0.363147	0.951204	0.0622652	0.0202371	0.0161684	0.0210569	0.954855	0.950701	0.955697	0.341915	0.414388	0.457423	45.1429	241.25	191	213.5	202.75	0.18919	0.282576	0.245358	0.231992	0.253295	0	No
K6W	-0.216073	-0.424696	-0.424824	-0.409371	-0.0715313	0.93868	0.0677409	0.0198224	0.0201249	0.027987	0.94785	0.948162	0.956348	0.248985	0.373571	0.467309	80.1429	426.25	316.5	356.5	318	0.161377	0.207147	0.190532	0.179867	0.182443	0	No
K6Y	0.28215	-0.24245	-0.213537	0.0877275	-0.601792	0.961823	0.0801969	0.0243723	0.0326609	0.0166609	0.940451	0.94884	0.932778	0.150833	0.384471	0.109116	22	219	136.5	170.25	188.5	0.249137	0.257504	0.256343	0.212074	0.261931	0	No
K6G	0.0234493	-0.326685	-0.286767	-0.305168	-0.267702	0.951102	0.0741989	0.0226903	0.0222858	0.023117	0.94452	0.944108	0.944954	0.204809	0.308391	0.29416	86.4286	509.5	415.75	474	435.75	0.141612	0.176559	0.159612	0.150007	0.172032	0	No
K6P	-0.270429	-0.101064	-0.303589	-0.161793	-0.430922	0.935476	0.0912648	0.0223203	0.0256334	0.0197042	0.924499	0.927865	0.921858	-0.0607717	0.0472139	-0.0568351	53.4286	269.25	202.5	195.5	243.75	0.176622	0.21941	0.213528	0.20407	0.212579	0	No
K6*	-2.03146	-0.259084	-0.785699	-0.970538	-0.405337	0.713609	0.0789785	0.013901	0.0115822	0.0202046	0.906993	0.903998	0.915239	-0.292979	-0.336555	-0.157423	129.286	277.25	181.5	256.75	225	0.175353	0.245547	0.30068	0.246468	0.228773	0	Yes
K6R	-0.383042	-0.0481356	0.0827123	0.0716995	0.160957	0.928335	0.0957504	0.0325028	0.0321583	0.0350554	0.929398	0.929041	0.932054	0.00421858	0.0661156	0.0981151	72.1429	302.5	206.25	238.75	273.75	0.161109	0.206277	0.178744	0.172456	0.181736	161	Yes
K6D	-0.0348938	-0.422117	-0.316009	0.0218326	0.137742	0.948316	0.067904	0.0220508	0.0306419	0.0342785	0.950497	0.959395	0.963212	0.284096	0.55419	0.571631	24.1429	163.75	148.25	133.5	92.75	0.24879	0.339991	0.246933	0.254556	0.299697	0	No
K6E	-0.401926	-0.154683	0.18695	0.319601	-0.28113	0.927069	0.0869143	0.0359453	0.040836	0.0228156	0.942804	0.948007	0.929114	0.182048	0.371073	0.0534449	30.5714	129	84.25	64.25	103.75	0.233657	0.319612	0.284946	0.301393	0.317823	0	Yes
K6N	-0.0486651	-0.197644	-0.171287	0.259763	0.15859	0.947637	0.0835648	0.0253973	0.0385556	0.0349754	0.936928	0.950489	0.946761	0.104106	0.410992	0.321618	27.5714	212	139.5	109.25	177	0.242641	0.25495	0.242617	0.238956	0.225947	21	Yes
K6Q	-0.0541557	-0.270629	-0.0940827	0.0612201	-0.29671	0.947364	0.0781427	0.02738	0.0318337	0.0224709	0.944822	0.949418	0.939807	0.208823	0.393773	0.215946	30.5714	191	108.25	125.25	146.5	0.220665	0.270178	0.265914	0.242268	0.272197	0	Yes
K6S	-0.0711397	-0.110809	0.0491164	-0.101929	-0.0256656	0.946511	0.0904598	0.0314628	0.0271718	0.0292621	0.935526	0.931159	0.933281	0.0855047	0.100181	0.116769	119.286	740.75	478.25	511.5	481.25	0.12443	0.142478	0.135446	0.136567	0.147352	0	No
K6T	-0.19148	-0.123623	0.0414974	-0.122031	-0.0314436	0.94008	0.0894111	0.0312314	0.0266455	0.0290984	0.935985	0.931286	0.933794	0.0916011	0.102222	0.124559	113.714	551	460.25	494.75	485	0.132433	0.165496	0.135261	0.143991	0.148269	1	Yes
V7H	-1.87609	-0.903538	-0.960435	-0.684655	-1.07397	0.744282	0.0430758	0.0116984	0.0153563	0.010456	0.957169	0.961972	0.955548	0.372603	0.595626	0.455164	134.571	316.75	304.75	337.25	364.25	0.170073	0.256783	0.235696	0.201395	0.246098	0	No
V7C	-0.00821106	-0.00778449	0.0919187	-0.0385386	-0.219261	0.949609	0.0993016	0.0327936	0.0288986	0.0242365	0.927458	0.923534	0.918881	-0.021521	-0.0224255	-0.102068	112.286	612.5	458.5	548.5	557	0.140969	0.18015	0.147319	0.145752	0.160419	0	No
V7M	-0.0145939	-0.195049	0.171769	0.195796	-0.0843252	0.949302	0.0837638	0.035423	0.0362531	0.027641	0.947104	0.947965	0.939107	0.239087	0.370401	0.205304	34	187	120.5	146.75	153.75	0.220116	0.302671	0.244154	0.217151	0.243524	298	Yes
V7A	0.0430415	-0.228255	-0.0721378	0.037381	-0.0537958	0.952005	0.0812503	0.0279705	0.0311071	0.0284735	0.94234	0.94555	0.942853	0.175897	0.331568	0.262237	69	467.75	301	374	320.75	0.159207	0.18513	0.171188	0.153332	0.177161	93	Yes
V7I	0.00806715	-0.109764	0.142414	-0.0579671	-0.0494667	0.950382	0.0905458	0.0344335	0.0283583	0.0285935	0.938739	0.932553	0.932791	0.128123	0.122596	0.109323	182.571	823	543	756	763	0.121804	0.163606	0.139265	0.134842	0.139003	249	No
V7L	-0.200791	-0.452539	-0.182751	-0.62339	-0.258366	0.939554	0.0660036	0.0251151	0.0163107	0.0233287	0.955286	0.946176	0.953423	0.347622	0.341633	0.422867	164.286	658.25	512	656.5	527.75	0.115752	0.166887	0.146419	0.145956	0.151164	1130	Yes
V7F	-1.58477	-0.778479	-0.745891	-1.25908	-1.07285	0.795706	0.0485356	0.0144573	0.00870445	0.0104676	0.95638	0.949389	0.95152	0.362134	0.393295	0.393951	228.143	588.5	477.25	695	572.25	0.132056	0.199018	0.176642	0.185238	0.194676	0	No
V7W	-2.13383	-1.08026	-0.887989	-1.39196	-0.641311	0.69224	0.0363516	0.0125663	0.00762964	0.0160256	0.965005	0.958046	0.969942	0.476548	0.532502	0.673898	62.4286	132.5	88.5	122.75	127	0.26621	0.449185	0.396491	0.497095	0.322175	0	No
V7Y	-1.8861	-1.0328	-0.809225	-0.869927	-1.11906	0.742373	0.0380512	0.0135822	0.0127924	0.00999965	0.966425	0.965379	0.961698	0.495387	0.650406	0.548615	192.429	501.25	402.5	523.75	476.5	0.144818	0.230095	0.221839	0.180096	0.212528	0	No
V7G	-1.10599	-0.770007	-0.655453	-0.977398	-0.855274	0.862765	0.0489284	0.0158042	0.0115039	0.0129788	0.96089	0.956036	0.957696	0.421969	0.500185	0.487797	510.286	1833.5	1487.5	1974.75	1812.75	0.082949	0.125821	0.108129	0.108291	0.111305	0	Yes
V7K	-1.80105	-0.6983	-0.564029	-0.909776	-0.802433	0.758302	0.0523752	0.017291	0.0122988	0.0136734	0.952654	0.946278	0.948025	0.312706	0.343286	0.340836	71.2857	202.5	133.5	224.75	173.75	0.222407	0.319061	0.306961	0.25452	0.30505	0	No
V7P	-1.55919	-0.918404	-0.526825	-0.727106	-1.08583	0.799832	0.0424672	0.0179346	0.0147275	0.010334	0.968624	0.964667	0.959299	0.52456	0.638965	0.512166	244	709.25	590	767	755.5	0.114775	0.181444	0.149973	0.140908	0.162932	0	No
V7*	-2.26917	-0.805754	-0.843475	-0.452578	-0.813386	0.662682	0.0472915	0.0131308	0.0192903	0.0135265	0.947409	0.956479	0.947986	0.243135	0.507297	0.340244	53.1429	130.5	110.25	113	112.25	0.284569	0.427978	0.357473	0.286792	0.508055	0	No
V7R	-1.94403	-0.909779	-0.828804	-1.02078	-1.09523	0.731138	0.0428193	0.0133223	0.0110209	0.0102383	0.958907	0.955843	0.954805	0.395663	0.497072	0.443868	1384.57	2857.75	2227	3007.5	2749	0.0637349	0.104474	0.0908511	0.0893933	0.0967653	1	No
V7D	-1.689	-0.664675	-0.44697	-0.724656	-1.01518	0.77824	0.0540695	0.0193966	0.0147631	0.0110821	0.954308	0.948517	0.943965	0.334657	0.379272	0.279138	81.7143	226.25	188.5	268.5	275.5	0.197353	0.278324	0.229224	0.224261	0.299559	0	No
V7E	-1.627	-0.796049	-0.757926	-0.237522	-0.953916	0.788756	0.0477307	0.0142869	0.0238084	0.011774	0.956817	0.968727	0.953723	0.367936	0.704237	0.427418	79.4286	200.25	168.75	209.25	158.75	0.1953	0.298432	0.286387	0.294599	0.352574	0	Yes
V7N	-1.76628	-0.400472	-0.362797	-0.857304	-0.883843	0.764617	0.0692868	0.0210641	0.0129528	0.0126179	0.935146	0.925054	0.924642	0.0804612	0.00201931	-0.0145166	60.4286	116	105.5	193.75	150	0.235504	0.342834	0.311164	0.273689	0.430271	0	No
V7Q	-1.67074	-1.31662	-1.05635	-0.800488	-0.871329	0.781376	0.028921	0.0106398	0.0136997	0.0127748	0.976281	0.980172	0.978993	0.626126	0.888269	0.811448	60.1429	160	151.5	182.5	193.5	0.225321	0.466782	0.428099	0.290158	0.350619	0	No
V7S	-1.3063	-0.95384	-0.912056	-0.946261	-1.03946	0.837282	0.0410493	0.0122712	0.0118634	0.0108191	0.965118	0.964641	0.963422	0.478046	0.638541	0.574822	493.857	1567.5	1444	1839	1718.5	0.0846364	0.130144	0.114876	0.106245	0.115531	0	No
V7T	-0.411509	-0.220384	-0.530761	-0.755752	-0.744351	0.926418	0.0818398	0.0178654	0.0143175	0.0144793	0.929587	0.925971	0.926135	0.00672026	0.0167518	0.00816602	195.429	876.25	639.25	814.75	812	0.106927	0.140725	0.135635	0.136257	0.142341	0	No
F8H	-0.0871721	0.209487	0.208422	0.129628	0.230408	0.945693	0.120496	0.0366969	0.0340109	0.037482	0.907811	0.905136	0.908596	-0.282135	-0.318244	-0.258376	4.57143	45.75	27.5	24.5	19.5	0.59247	0.520329	0.513561	0.495309	0.647272	0	No
F8C	-0.21089	-0.483633	-0.367541	-0.50449	-0.277633	0.938978	0.0641124	0.0209665	0.0183323	0.0228938	0.953001	0.950274	0.955006	0.317311	0.407528	0.446915	53.4286	335.25	209	223	189.5	0.18516	0.227066	0.238062	0.237909	0.248552	367	Yes
F8M	-0.11784	0.0127583	0.0372656	0.0748173	0.135793	0.944096	0.101154	0.0311036	0.0322554	0.0342141	0.923274	0.92444	0.92643	-0.077019	-0.00785827	0.012651	81	365.75	293.25	235.5	265	0.157795	0.202386	0.172575	0.193058	0.188621	0	No
F8A	-0.597399	0.571256	0.493969	-0.481266	0.240851	0.912699	0.164383	0.0482397	0.018755	0.0378606	0.865646	0.837094	0.855376	-0.841458	-1.4123	-1.06716	11.4286	50.5	40	41	61.25	0.35687	0.548736	0.599574	0.603208	0.54609	0	No
F8I	-0.0452246	-0.578511	-0.155831	-0.799826	-0.543561	0.947808	0.0586495	0.0257827	0.0137086	0.0176422	0.964354	0.951889	0.955914	0.467909	0.43349	0.46072	76.7143	453	328.5	440.5	536	0.159406	0.209232	0.171817	0.187888	0.172683	2	Yes
F8L	0.0200287	-0.410818	-0.0807897	-0.316038	-0.259806	0.950943	0.0686226	0.0277362	0.0220502	0.0232959	0.955713	0.949862	0.951138	0.353285	0.400912	0.388139	199.143	1140.5	780.5	1093.75	969.25	0.0990975	0.12857	0.114678	0.10629	0.114834	649	Yes
F8V	-0.26235	-0.249122	-0.743352	-0.107175	-0.282755	0.935961	0.0797061	0.0144936	0.0270335	0.0227795	0.92923	0.94205	0.937661	0.00198739	0.275291	0.183333	28.1429	103.75	150	124	190.5	0.238227	0.353321	0.306053	0.297628	0.299905	23	Yes
F8W	-0.0231272	-0.403139	-0.265031	-0.230243	-0.22469	0.94889	0.0691151	0.0231773	0.0239782	0.0241085	0.950376	0.951199	0.951333	0.282492	0.422399	0.391099	121.714	760.5	555	572.5	637.75	0.133938	0.174651	0.150106	0.149371	0.149945	0	No
F8Y	-0.0414223	-0.29674	0.316436	0.252817	0.27508	0.947995	0.0762824	0.0407122	0.0382989	0.0391274	0.960795	0.958246	0.95912	0.420702	0.535714	0.509435	37	165	105.5	126	115.5	0.216274	0.288482	0.244636	0.233659	0.260677	1	Yes
F8G	-0.54484	-0.732158	-0.579897	-0.908724	-0.761761	0.916797	0.05072	0.0170234	0.0123116	0.014233	0.96255	0.957536	0.959574	0.443982	0.524291	0.516341	157.143	638.25	488.25	673	684.5	0.123846	0.181442	0.163783	0.167126	0.164567	0	No
F8K	-0.161833	0.0681051	0.178459	0.231101	-0.137696	0.941729	0.106299	0.0356523	0.037507	0.0262422	0.92203	0.923922	0.912553	-0.0935115	-0.0161911	-0.198236	21.2857	69.25	53.5	66	56.5	0.290419	0.441702	0.358703	0.325423	0.392785	0	No
F8P	-1.91846	-0.996583	-0.641566	-1.3261	-0.936753	0.736136	0.0393994	0.0160216	0.00814479	0.0119754	0.967536	0.957067	0.96213	0.510123	0.516761	0.555184	91.5714	220.25	160	296.75	219.75	0.197759	0.325112	0.280411	0.274704	0.274261	0	No
F8*	-2.18624	-1.43067	-1.06378	-1.23028	-0.928031	0.680962	0.0258842	0.0105619	0.00895651	0.0120791	0.977145	0.97481	0.979361	0.637581	0.80205	0.817042	292.571	391	347.25	498.75	456.25	0.137534	0.334474	0.238444	0.211695	0.211233	0	No
F8R	0.144128	-0.15422	-0.18391	-0.304802	-0.335372	0.956419	0.086951	0.0250868	0.0222938	0.0216371	0.933574	0.930783	0.930129	0.0596205	0.0941337	0.068869	93.4286	632	502	556.75	546.5	0.129776	0.147276	0.135335	0.132529	0.151203	0	No
F8D	0.0931592	-0.463299	-0.370121	-0.54568	-0.525302	0.954244	0.0653433	0.0209136	0.0176056	0.0179615	0.952397	0.949033	0.949394	0.309298	0.387574	0.36163	15.1429	109.75	68.75	108.25	92.75	0.298214	0.360076	0.359216	0.32887	0.434052	0	No
F8E	-0.17305	-1.01736	-0.274247	-0.096568	-0.612741	0.94111	0.0386207	0.0229696	0.0273139	0.0164824	0.982954	0.987627	0.976057	0.714638	1.00813	0.766836	39.7143	202	136	130.5	153	0.210231	0.336822	0.303359	0.246753	0.311747	0	No
F8N	0.0476211	-0.360672	0.0893792	-0.216574	-0.361586	0.952214	0.0718978	0.0327131	0.0243002	0.0210891	0.957385	0.948705	0.945433	0.375467	0.382297	0.301441	71	486	316.25	358.75	351.25	0.161713	0.194593	0.165735	0.172297	0.189963	0	No
F8Q	-0.0539422	-0.0389218	-0.0754725	-0.152059	-0.289847	0.947375	0.0965512	0.02788	0.0258776	0.0226221	0.925316	0.923306	0.920055	-0.0499237	-0.0260962	-0.0842249	40.5714	216.5	173.5	165.75	198.75	0.207805	0.243587	0.214395	0.226583	0.255641	0	No
F8S	-0.11749	-0.0587747	-0.093182	-0.236532	0.313293	0.944115	0.0948332	0.027404	0.0238314	0.0405897	0.926444	0.922848	0.939965	-0.0349609	-0.0334585	0.218336	27.4286	133.5	77.75	83.5	94.25	0.295456	0.334461	0.396578	0.316276	0.378641	54	Yes
F8T	-0.368218	-0.610231	-0.287076	-0.392877	-0.24631	0.929315	0.0569226	0.0226835	0.0204527	0.023605	0.962235	0.959873	0.963214	0.439802	0.561874	0.571656	52.2857	209.25	178.5	208.75	203	0.177607	0.355186	0.226087	0.257971	0.230119	0	No
T9H	-0.240329	-0.293667	-0.179702	-0.926053	-0.893525	0.937269	0.0764992	0.0251899	0.0121027	0.0124978	0.943745	0.930395	0.930792	0.194529	0.0878873	0.078944	27.5714	153	149.75	172	141.5	0.25024	0.312247	0.31679	0.286163	0.352811	0	No
T9C	0.0148058	-0.136028	-0.304983	0.148881	-0.111134	0.950699	0.0884062	0.0222899	0.0346492	0.0269296	0.928785	0.941316	0.93345	-0.00390753	0.263501	0.119338	110	659.25	505.25	509	477	0.140099	0.174457	0.154187	0.144309	0.163168	0	No
T9M	-1.12805	-0.659574	-0.229615	-0.660299	-0.270415	0.860132	0.054331	0.0239929	0.015729	0.0230558	0.963716	0.954285	0.962638	0.459457	0.472022	0.562899	45.2857	82.75	49	74	68.75	0.240565	0.423626	0.382332	0.389787	0.400432	0	No
T9A	-0.156963	-0.71658	-0.354527	-0.194618	-0.541361	0.941995	0.0514754	0.0212353	0.0248262	0.0176804	0.967158	0.970944	0.963438	0.505102	0.739888	0.57506	72.2857	442	351.5	302.75	376.25	0.15108	0.201941	0.1685	0.171261	0.189039	244	Yes
T9I	0.123364	-0.329187	1.02034	-0.0690712	-0.0647048	0.955545	0.0740273	0.0790181	0.028054	0.0281733	1.00569	0.950433	0.950555	1.01629	0.410081	0.379278	12.1429	62.75	31.5	53.75	57	0.326732	0.47233	0.374163	0.3657	0.40878	1134	Yes
T9L	-0.128275	-0.078237	0.304896	0.363665	-0.0713791	0.943543	0.0931757	0.0402639	0.0425973	0.0279911	0.941423	0.943861	0.928803	0.163726	0.30441	0.0487131	59.4286	343.75	255.25	296.5	341.75	0.16343	0.201862	0.15846	0.151276	0.179736	1	No
T9V	-0.108729	-0.224684	0.119464	-0.0293755	0.0584672	0.944575	0.0815172	0.0336786	0.0291569	0.031749	0.947482	0.942802	0.945479	0.244102	0.287382	0.302138	183	837.75	595	742	539.5	0.110044	0.150037	0.119765	0.119867	0.139466	1	No
T9F	-0.482692	-1.53266	-0.273822	-1.07429	-0.630327	0.921416	0.0234334	0.0229791	0.0104527	0.0161998	0.999494	0.985751	0.992009	0.934053	0.977963	1.00926	22.4286	110.25	88.5	81	108	0.293571	0.648797	0.476079	0.478987	0.365974	0	No
T9W	-0.416982	-0.626911	-0.124526	-0.955542	0.326707	0.926044	0.0560338	0.0265808	0.0117551	0.0411153	0.967255	0.95157	0.983142	0.506395	0.428375	0.874498	26.1429	140.25	103.5	145	116	0.251251	0.397863	0.274185	0.321362	0.385467	0	No
T9Y	0.162539	-0.28023	-0.196402	-0.176917	-0.327165	0.95718	0.0774539	0.024783	0.0252583	0.0218115	0.94351	0.943991	0.940513	0.19142	0.306513	0.226669	76.2857	576.25	430.75	484	457.25	0.156809	0.183521	0.165149	0.15602	0.170722	0	No
T9G	-0.784505	-0.990296	-0.359327	-1.26044	-0.756789	0.896593	0.0396381	0.0211358	0.00869275	0.0143029	0.978866	0.965148	0.971285	0.660411	0.646688	0.69431	103.571	454	327	463.5	405.75	0.142937	0.254394	0.198872	0.210123	0.209957	0	No
T9K	0.0931115	-0.187334	-0.217428	-0.351874	-0.0653281	0.954242	0.0843578	0.0242799	0.0212905	0.0281562	0.935397	0.9324	0.939313	0.0838029	0.120136	0.208431	46.4286	320.75	209	249	191.25	0.192553	0.221985	0.205796	0.202799	0.225105	81	Yes
T9P	-1.20019	-0.515831	-0.226926	-1.1792	-0.373745	0.851226	0.0622074	0.0240559	0.0094215	0.0208395	0.953877	0.937294	0.950182	0.328936	0.198828	0.373617	43.4286	158.75	95	154	114.75	0.223877	0.371639	0.420328	0.494966	0.470904	0	Yes
T9*	-2.06902	-0.932121	-0.656251	-0.857987	-0.560779	0.705872	0.0419129	0.0157917	0.0129441	0.0173463	0.962148	0.958194	0.96432	0.438647	0.534872	0.588467	101.714	162.75	126	175	185.5	0.192801	0.3386	0.367132	0.312647	0.273704	0	No
T9R	-0.218769	-0.114161	-0.447616	-0.756435	-0.0616611	0.938524	0.0901844	0.0193843	0.0143079	0.0282567	0.922971	0.917902	0.931968	-0.08103	-0.112988	0.0968064	49.7143	342.25	231.25	297.5	251	0.184298	0.198508	0.24165	0.240937	0.207465	2	Yes
T9D	-1.45993	-0.360879	-0.28705	-0.786847	-0.634435	0.815252	0.071884	0.022684	0.0138853	0.0161344	0.937923	0.927625	0.930236	0.117309	0.0433576	0.0704932	19.4286	52.5	39	64.5	77.5	0.345415	0.654548	0.581966	0.605195	0.449178	0	No
T9E	-0.672544	-0.804721	-0.838489	-0.592916	-1.15324	0.906523	0.0473381	0.0131956	0.0168069	0.00966689	0.961781	0.965684	0.957996	0.433777	0.655316	0.492367	77.2857	460.5	352.5	452.5	481	0.168927	0.224908	0.215207	0.182294	0.213976	0	No
T9N	0.00336853	-0.782448	-0.231467	-0.778767	-0.452263	0.95016	0.0483527	0.0239495	0.0139963	0.0192962	0.973653	0.963301	0.968785	0.591261	0.616991	0.656328	44.2857	229.25	196.75	257	207	0.196322	0.319705	0.221666	0.254446	0.24718	0	No
T9Q	-0.0842089	-0.917249	0.0276552	-0.419444	-0.523183	0.945845	0.0425142	0.0308153	0.0199272	0.0179989	0.987215	0.975606	0.973578	0.771164	0.814845	0.729165	49.1429	207.25	179.25	217.25	181	0.186586	0.323521	0.207792	0.21797	0.306412	0	No
T9S	-0.0298407	-0.383058	-0.499348	-0.619808	-0.622221	0.948563	0.0704182	0.0184251	0.0163683	0.0163295	0.944102	0.942019	0.941979	0.199265	0.27479	0.248956	132.714	722.25	584.75	673.25	719.25	0.116376	0.150921	0.144276	0.133692	0.146263	1	Yes
T10C	-0.481793	-0.896585	-1.05706	-0.482303	-0.978563	0.921481	0.0433633	0.0106324	0.0187359	0.0114907	0.964065	0.972719	0.964975	0.464086	0.768433	0.598417	21.1429	111.75	125.5	107.5	119	0.278778	0.392977	0.371073	0.373305	0.378965	0	No
T10M	-1.39188	-0.888139	-0.715719	-1.07824	-0.666513	0.825283	0.043715	0.0148936	0.0104119	0.015633	0.964435	0.959131	0.965316	0.468989	0.54994	0.603601	101.857	317.75	188.75	254.5	249.25	0.166933	0.263449	0.260544	0.264324	0.239272	0	No
T10A	-1.25108	-0.576032	-0.519998	-1.01113	-0.688545	0.844666	0.0587866	0.0180553	0.0111266	0.0152976	0.950725	0.942822	0.947564	0.287123	0.28771	0.333821	103.143	315	262.75	369.25	338.5	0.159535	0.271839	0.217624	0.236568	0.223451	2	Yes
T10I	-1.22621	-0.372827	1.27878	-3.49759	0.34352	0.8479	0.0710909	0.0999913	0.000935318	0.0417832	1.03864	0.917168	0.963643	1.45334	-0.124782	0.578185	6.42857	34.25	19.25	42.75	42	0.973478	0.905028	1.1157	3.89098	2.07093	3	Yes
T10L	-1.36647	-0.908838	-0.757864	-0.930057	-1.25095	0.828916	0.0428579	0.0142877	0.0120549	0.00877484	0.964929	0.962291	0.958443	0.475536	0.600755	0.499146	220	528	502.5	540.25	653.75	0.120742	0.209824	0.172754	0.175871	0.194894	0	No
T10V	-1.26256	-0.61291	-0.694086	-1.28655	-0.636382	0.843154	0.056779	0.0152144	0.00847055	0.0161036	0.949797	0.942124	0.950819	0.27482	0.276479	0.383287	168.857	500.25	414.75	674.5	521	0.130009	0.209051	0.187295	0.199205	0.180341	0	No
T10F	-1.66576	-0.682757	-0.63371	-0.436523	-0.749526	0.782225	0.053152	0.0161459	0.0195963	0.0144056	0.951694	0.956	0.949537	0.29998	0.499599	0.36381	112	201.25	178.25	198.25	248.5	0.177952	0.305203	0.254642	0.2597	0.241254	0	No
T10W	-1.50235	-0.617089	-0.543567	-0.911046	-0.514053	0.808777	0.0565556	0.0176421	0.0122834	0.018161	0.950813	0.944416	0.951437	0.288293	0.313342	0.392686	126	394.75	278.25	391.25	416	0.158041	0.23503	0.204516	0.208527	0.189366	0	No
T10Y	-2.2858	-0.5103	-0.774457	-0.501645	-0.967164	0.658955	0.0625308	0.0140559	0.0183836	0.0116209	0.924833	0.931081	0.921355	-0.05633	0.098931	-0.0644807	16.7143	45.75	29	79.75	66.25	0.743726	0.66457	1.634	0.433655	0.833135	0	No
T10G	-1.15178	-0.75419	-0.482079	-0.55803	-0.0742534	0.857253	0.0496697	0.01874	0.0173932	0.027913	0.963114	0.961569	0.973766	0.45146	0.589147	0.732022	27.4286	70	64.5	85.25	95.5	0.347069	0.713938	0.561484	0.436207	0.446215	0	No
T10K	-1.87376	-0.601401	-0.701335	-0.918289	-1.44796	0.744726	0.0573985	0.0151061	0.0121959	0.00721708	0.942035	0.938293	0.931958	0.171852	0.214878	0.096665	71.4286	244.5	131.25	188.75	162	0.21556	0.323422	0.336576	0.297324	0.415793	0	Yes
T10P	-1.73485	-0.769153	-0.943128	-0.876367	-0.749426	0.770226	0.0489681	0.0119002	0.0127114	0.0144071	0.951119	0.952137	0.954273	0.292347	0.437489	0.435788	184.857	395.75	332.5	457.25	444	0.138812	0.239226	0.224956	0.190076	0.203422	0	Yes
T10*	-1.97533	-3.0092	-0.424501	-0.321131	-1.24178	0.724942	0.00545135	0.0198287	0.0219406	0.00885501	1.02039	1.02346	1.00475	1.21124	1.58423	1.20293	18	105.25	74	89.25	91	0.560041	1.22299	0.406763	0.362589	0.568464	0	No
T10R	-1.61515	-1.0465	-0.755135	-0.807185	-1.18341	0.790722	0.037553	0.0143262	0.0136095	0.00938222	0.970084	0.969189	0.963946	0.54392	0.71167	0.582776	270.714	697	525.25	721	783	0.112143	0.190874	0.184367	0.143011	0.183404	0	Yes
T10D	-1.72958	-0.508407	-0.843817	-0.778045	-1.24262	0.771158	0.0626419	0.0131264	0.0140063	0.0088476	0.934679	0.935765	0.929433	0.0742711	0.174239	0.058282	142.429	243.5	283.5	319.75	287	0.158089	0.268831	0.2275	0.207873	0.28137	0	No
T10E	-1.48902	-0.722198	-0.152766	-1.94675	-0.633121	0.810831	0.0512017	0.0258598	0.00439513	0.0161553	0.967716	0.941959	0.955898	0.512513	0.273827	0.460484	44.7143	111.25	80.5	137	95	0.269315	0.386822	0.378248	0.640578	0.388331	0	No
T10N	-1.3974	-1.2135	-0.270098	-1.31235	-1.0634	0.824485	0.0319619	0.0230629	0.00825665	0.0105659	0.988896	0.970958	0.973712	0.793466	0.740105	0.731204	38.8571	127	70.75	137	130	0.26635	0.539176	0.4271	0.472845	0.408243	0	No
T10Q	-1.7364	-0.707856	-0.414193	-0.669527	-0.124422	0.769951	0.051903	0.02003	0.0155867	0.0265835	0.957498	0.951858	0.965939	0.376971	0.433007	0.613078	40.5714	66.25	74	103	103.25	0.259784	0.697754	0.477416	0.453784	0.363001	0	No
T10S	0.154814	-0.322559	-0.410646	-0.447611	-0.28146	0.956862	0.0744829	0.0200997	0.0193844	0.0228083	0.941946	0.941227	0.944677	0.170664	0.262061	0.289952	75.5714	572.25	346.25	487.25	458	0.140035	0.172726	0.168801	0.150176	0.15887	14	Yes
V11H	-0.691579	-0.557795	-0.317174	-0.879989	-0.345871	0.904897	0.0598038	0.0220257	0.012666	0.021416	0.95721	0.947169	0.956549	0.373148	0.357598	0.470376	17.1429	72.5	38.5	86.5	80.75	0.340212	0.729927	0.496794	0.397215	0.488875	0	No
V11C	-0.0329803	-0.438391	-0.394772	-0.647018	-0.325546	0.94841	0.0668811	0.0204148	0.0159359	0.0218461	0.949928	0.945366	0.951396	0.276555	0.328606	0.392055	32.1429	157.5	133.25	165.25	132.25	0.220509	0.32594	0.297491	0.27546	0.286727	0	No
V11M	0.27949	-0.813117	-0.759896	-0.859206	-0.156839	0.961725	0.0469608	0.0142591	0.0129285	0.0257574	0.965485	0.964131	0.977346	0.482918	0.63034	0.786423	14	131.75	115.75	145.5	138.5	0.314234	0.361187	0.361368	0.318585	0.300452	0	No
V11A	-0.105111	-0.418457	-0.708728	-0.494701	-0.480449	0.944764	0.0681359	0.0149965	0.0185093	0.01877	0.942847	0.946422	0.946689	0.182616	0.345597	0.320524	29.7143	217.25	172.5	220	210.75	0.219099	0.259724	0.316597	0.247308	0.26531	13	Yes
V11I	-0.169874	-0.349428	-2.53566	-0.300415	1.27002	0.941286	0.0726517	0.00244378	0.0223896	0.0992063	0.925219	0.945302	1.03153	-0.0512207	0.327579	1.60993	9.57143	19.25	23.75	35.5	17.75	0.387085	1.25651	3.07773	0.753368	0.554473	101	Yes
V11L	-0.198077	-0.698409	-0.404273	-1.06895	-1.08418	0.939708	0.0523698	0.0202256	0.0105081	0.0103508	0.965041	0.954949	0.954787	0.477026	0.482694	0.443594	106.143	860.75	624	803	703.5	0.132433	0.165386	0.146501	0.150857	0.173073	15	Yes
V11F	-0.499172	-0.603188	-0.359965	-0.707411	-0.567944	0.920215	0.0573019	0.0211226	0.015016	0.0172246	0.95976	0.953286	0.955617	0.406977	0.455953	0.456209	70.1429	419.25	341.25	369.25	407	0.179165	0.22733	0.182345	0.195317	0.199173	0	No
V11W	-0.847922	-1.62968	-0.926301	-1.00246	-0.425682	0.890564	0.0213128	0.0120997	0.0112224	0.0198057	0.989512	0.988525	0.998269	0.801641	1.02257	1.10439	24.4286	109.5	74.25	100.75	87	0.313351	0.726065	0.520132	0.386116	0.468822	0	No
V11Y	-0.284707	-0.873714	-0.718387	-0.67875	-0.444913	0.934608	0.044322	0.0148545	0.0154459	0.0194358	0.967962	0.968584	0.972807	0.515767	0.701943	0.717444	35	141.5	108.5	134.25	118.75	0.222775	0.494844	0.320867	0.385244	0.359729	0	No
V11G	-0.279645	-0.756571	-0.443923	-0.857235	-0.752117	0.934917	0.0495574	0.0194547	0.0129537	0.0143689	0.967117	0.960298	0.961774	0.504571	0.568709	0.549781	62.7143	363	366.75	474.75	453.75	0.16874	0.241083	0.180863	0.190457	0.192502	0	Yes
V11K	-0.31635	-0.70715	-0.49938	-0.573368	-0.47351	0.932648	0.0519377	0.0184245	0.017133	0.0188982	0.963342	0.961983	0.963842	0.454494	0.595808	0.5812	99.8571	443.25	337.25	507.25	426	0.150913	0.215717	0.191493	0.168915	0.180289	0	No
V11P	-0.350944	-0.698874	-0.670049	-0.654712	-0.199495	0.930442	0.0523467	0.0155787	0.0158157	0.0247084	0.95981	0.960059	0.969485	0.407642	0.564865	0.666961	56.1429	306.5	249.5	288.5	260.5	0.180237	0.245347	0.239534	0.23838	0.202863	0	No
V11*	-2.39304	-0.539947	-0.267908	-1.72853	-0.865654	0.63446	0.0608153	0.0231123	0.00546108	0.0128465	0.938328	0.911996	0.922832	0.122678	-0.207942	-0.0420296	251	358.75	237	479.25	346.75	0.147913	0.226089	0.204306	0.263223	0.22367	0	No
V11R	-0.184766	-0.411141	-0.458383	-0.863585	-0.438486	0.940457	0.068602	0.0191807	0.0128728	0.0195587	0.946356	0.93992	0.946744	0.229165	0.241048	0.321365	75.5714	496.5	373.25	508.25	422	0.146558	0.182917	0.174081	0.174059	0.178005	0	No
V11D	-0.742768	-1.35603	-0.826339	-0.493042	-0.716788	0.900399	0.0278344	0.0133548	0.0185395	0.0148779	0.983677	0.98946	0.985369	0.724228	1.0376	0.908341	84.2857	259.5	254.25	307.75	316.5	0.178596	0.322848	0.257654	0.196885	0.222721	0	No
V11E	-0.244462	-0.314065	-0.225095	-0.780153	-0.780497	0.937025	0.0750705	0.0240989	0.0139772	0.0139725	0.944167	0.933814	0.933809	0.200129	0.142859	0.124786	90.4286	528.75	399	516	499.25	0.152029	0.191845	0.164123	0.175538	0.197614	0	Yes
V11N	0.0350223	-0.254781	-0.803322	-0.372698	-0.771194	0.951638	0.079292	0.0136615	0.0208609	0.0141012	0.93003	0.937223	0.930466	0.012598	0.197686	0.0739842	37.1429	231.75	204	209.5	217.75	0.21088	0.247433	0.270801	0.225533	0.280846	0	No
V11Q	-0.101873	-0.677417	-0.198276	-1.01304	-0.747166	0.944933	0.0534214	0.0247378	0.0111056	0.0144392	0.968829	0.954686	0.958106	0.527272	0.478466	0.49403	159.571	720.75	475.75	644.5	615	0.125971	0.18722	0.151988	0.17771	0.172496	0	No
V11S	-0.113689	-0.688989	-0.779616	-0.814638	-0.767341	0.944315	0.0528393	0.0139846	0.0135098	0.0141549	0.958236	0.957747	0.958411	0.386753	0.527687	0.498668	204.286	1025.25	925.25	1190	1038.5	0.103581	0.145846	0.127873	0.118179	0.127581	0	No
V11T	0.0336226	-0.598597	-0.382242	-0.847119	-0.590026	0.951573	0.0575504	0.0206669	0.0130837	0.0168547	0.960379	0.952619	0.956462	0.415183	0.445233	0.46905	88.7143	540	437.5	619.25	503	0.142947	0.195022	0.169022	0.175582	0.181899	0	No
D12H	-2.04893	-0.42585	-0.656491	-0.52852	-1.06433	0.710026	0.0676681	0.015788	0.0179048	0.0105562	0.92527	0.9281	0.91835	-0.0505322	0.0509968	-0.110145	62.1429	81	90.25	96	75.25	0.240941	0.816756	0.505098	0.491987	0.842665	27	Yes
D12C	-1.38507	-0.815095	-0.942956	-0.793774	-1.05512	0.826263	0.0468724	0.0119022	0.0137907	0.0106528	0.957058	0.959283	0.955592	0.371133	0.552382	0.455827	144.714	439	344.75	477	411.25	0.150787	0.230344	0.218517	0.18206	0.231112	0	No
D12M	-1.88404	-0.977171	-0.55834	-1.34638	-0.376009	0.742767	0.0401407	0.0173879	0.00798256	0.0207934	0.968633	0.956235	0.973202	0.524678	0.503372	0.723449	58.4286	149.5	88.5	154.75	111.5	0.254181	0.509708	0.425738	0.477621	0.325385	0	No
D12A	-1.52512	-0.891743	-0.379656	-0.367953	-0.745919	0.805232	0.0435646	0.0207193	0.0209581	0.014457	0.97088	0.971175	0.963191	0.554475	0.743603	0.571308	36.2857	76.25	58.75	99	91.5	0.270554	0.548104	0.676627	0.487259	0.599083	1	Yes
D12I	-2.10231	-0.586025	-0.849156	-0.734986	-0.492177	0.698913	0.0582361	0.0130574	0.0146135	0.0185552	0.934128	0.936252	0.941676	0.066964	0.182073	0.244352	63.1429	85.5	77	117.5	134	0.259818	0.428889	0.462191	0.372648	0.487773	0	No
D12L	-2.06509	-1.29311	-1.06272	-1.41096	-0.518154	0.706688	0.0295884	0.0105731	0.00748708	0.018088	0.972684	0.968391	0.983299	0.578407	0.69883	0.876889	146.143	293.25	185	311.75	200.25	0.165985	0.378973	0.306597	0.308701	0.25442	0	No
D12V	-2.01846	-0.953957	-0.225946	-1.41993	-1.15538	0.716259	0.0410447	0.0240789	0.0074207	0.00964635	0.975489	0.952565	0.955565	0.615624	0.44436	0.455415	90.5714	209.75	115.25	197.25	202.75	0.221336	0.384828	0.288079	0.380173	0.335653	0	Yes
D12F	-1.96771	-1.09389	-1.13677	-0.734869	-0.81943	0.72646	0.0358774	0.00982578	0.0146152	0.0134461	0.963647	0.970131	0.96854	0.458539	0.726812	0.6526	106.714	252.25	219.5	269.25	279.25	0.187511	0.314962	0.317831	0.236694	0.240766	0	No
D12W	-1.93091	-0.775711	0.618385	-0.629827	0.671172	0.73371	0.0486637	0.0542839	0.0162077	0.0570585	1.00827	0.954765	1.01241	1.05049	0.479748	1.31924	19.4286	32	20.75	33.5	21.75	0.426337	1.30044	1.77649	0.598607	0.657568	0	No
D12Y	-2.10763	-0.259471	-0.248586	-0.511466	-0.905763	0.697792	0.0789503	0.0235526	0.0182072	0.0123477	0.917837	0.910617	0.902833	-0.149141	-0.230115	-0.345953	69	132	108.5	150.25	116	0.265839	0.357689	0.364255	0.273419	0.442514	5	Yes
D12G	-0.920543	-0.196256	-0.404442	-0.883219	-0.831044	0.883283	0.0836712	0.0202223	0.0126257	0.0132929	0.926484	0.9184	0.919105	-0.0344369	-0.104974	-0.0986742	39.8571	240	168.5	178.75	187.75	0.227564	0.239107	0.314932	0.329252	0.337536	1	Yes
D12K	-2.01784	-2.51836	-1.08759	-0.441182	-0.861658	0.716385	0.00887512	0.010316	0.019507	0.0128973	1.00204	1.01526	1.00572	0.967831	1.45239	1.21758	18.7143	58.75	27.25	45.5	51.75	0.463613	1.85361	0.973047	0.918816	0.523814	1	No
D12P	-1.70463	-1.06242	-0.449129	-0.805613	0.426646	0.775531	0.0369819	0.0193556	0.0136306	0.0452411	0.97669	0.969351	1.01131	0.631554	0.714276	1.30257	33.2857	61.25	78.75	73.5	72.5	0.32588	0.601493	0.488792	0.6508	0.45425	0	No
D12*	-2.37148	-0.0462049	-0.23834	-0.931336	0.0766224	0.639445	0.0959177	0.0237894	0.0120397	0.0323118	0.882843	0.86631	0.895236	-0.613337	-0.942547	-0.46141	59.8571	76.25	38.5	75.25	52	0.316564	0.441712	0.475569	0.518736	0.594557	0	No
D12R	-2.21317	-0.756263	-0.267662	-0.597648	-0.311933	0.675084	0.0495719	0.0231179	0.0167289	0.0221389	0.959424	0.950114	0.957986	0.402519	0.404949	0.492204	61.1429	108	72.25	87.25	92.75	0.303883	0.436341	0.479343	0.493624	0.389379	0	No
D12E	-0.93159	-2.89214	0.572525	0.797888	0.457698	0.88214	0.00612422	0.0519772	0.0642714	0.0466015	1.05523	1.0711	1.04844	1.67344	2.35025	1.86691	11.1429	7.25	14.25	24.5	25.5	0.519441	4.00912	0.750629	1.03189	0.991195	78	Yes
D12N	-2.0261	0.422383	-2.02933	2.43318	0.844052	0.714703	0.144941	0.00404819	0.260587	0.0671042	0.801742	1.25466	0.879807	-1.68915	5.30182	-0.695883	4.57143	10.25	13.5	2	5.25	1.40836	1.16897	5.93045	2.20674	1.37883	2	Yes
D12S	-1.12361	-0.460239	-0.595359	-0.641684	-0.680103	0.860666	0.0655305	0.0167666	0.0160198	0.0154253	0.942216	0.941383	0.940721	0.174251	0.264569	0.229829	140.857	425.5	365.25	407	454	0.132995	0.210028	0.191412	0.200282	0.192834	0	No
D12T	-0.00941847	-0.782173	-0.498122	-0.844437	-0.441932	0.949551	0.0483653	0.0184473	0.0131184	0.0194927	0.967868	0.96236	0.968956	0.514529	0.601869	0.658921	46	349	241.75	323	246	0.188651	0.239298	0.214643	0.213717	0.231772	0	No
N13C	0.0982822	-0.491077	-0.490749	0.192503	-0.188633	0.954467	0.0636672	0.0185812	0.0361383	0.0249715	0.951825	0.970023	0.958369	0.30172	0.725074	0.498031	33	159	121.5	152.75	149.25	0.216897	0.323057	0.287447	0.216945	0.258097	0	No
N13M	-1.02853	-1.09481	-0.73163	0.258731	0.0109849	0.871682	0.0358454	0.014662	0.0385173	0.0303213	0.975282	1.00321	0.993434	0.612881	1.25865	1.03092	3.71429	26.25	23.75	16	28	0.799411	1.11681	0.788496	0.728163	0.74451	0	No
N13A	-0.791104	-0.0158542	0.364896	0.0504774	-0.525205	0.89598	0.0985821	0.0426475	0.0315043	0.0179632	0.934452	0.922406	0.908181	0.0712548	-0.040559	-0.264685	14.8571	51.75	44.5	69.5	59.25	0.382147	0.521112	0.379494	0.35617	0.44658	0	No
N13I	-0.199368	-3.65685	-0.238172	-0.410509	-0.108699	0.939634	0.00285999	0.0237933	0.0201024	0.0269934	1.02286	1.01875	1.02644	1.24396	1.50859	1.53256	9.71429	59.25	51.25	65.75	72.75	0.368696	1.99821	0.551367	0.396749	0.532305	0	Yes
N13L	-0.629592	-0.355155	-0.312425	-0.560701	-0.641745	0.910099	0.0722668	0.0221282	0.0173476	0.0160188	0.943536	0.938483	0.937088	0.191759	0.217945	0.174628	71.4286	327	248	291	331.25	0.16331	0.199727	0.194148	0.2118	0.221936	0	No
N13V	-0.595057	-1.03583	-0.846627	-1.21333	-1.05838	0.912885	0.0379407	0.0130901	0.00910823	0.0106186	0.972382	0.968098	0.969718	0.574404	0.694122	0.670505	40.1429	164.75	115.75	162.25	198.75	0.217371	0.354474	0.365458	0.342114	0.329174	0	No
N13F	-0.323985	-0.145465	-0.984302	0.712471	-0.709117	0.932166	0.0876486	0.0114257	0.0593216	0.0149908	0.917216	0.967546	0.920781	-0.157381	0.685255	-0.073198	7.85714	49.75	31	83.5	49.75	0.443454	0.513131	0.999772	0.641739	0.712251	0	No
N13W	-0.422497	-0.865942	-0.333305	-0.467931	-0.47152	0.925666	0.0446524	0.0216809	0.0190019	0.0189352	0.974589	0.971709	0.971637	0.603677	0.752186	0.699669	30	197.25	134.25	158	158	0.234393	0.301831	0.256461	0.26604	0.273361	0	No
N13Y	-0.0657153	-0.407109	-0.0993788	-1.10158	-0.896801	0.946785	0.06886	0.0272393	0.0101742	0.0124575	0.954738	0.937342	0.939633	0.340353	0.1996	0.213297	21.2857	103.25	72.5	102.25	89.25	0.265102	0.409813	0.334495	0.434929	0.429058	572	Yes
N13G	-0.0206775	0.603381	0.47662	0.628613	0.413638	0.949009	0.168844	0.0474494	0.0548115	0.0446825	0.865351	0.872475	0.862703	-0.845374	-0.843409	-0.95581	14.7143	71.25	64.75	63	71.25	0.320017	0.365036	0.318008	0.303256	0.392495	0	No
N13K	-0.14442	-0.601552	-0.608909	0.0693491	-0.590264	0.942677	0.0573903	0.0165447	0.0320852	0.0168508	0.955897	0.97221	0.956213	0.355724	0.760246	0.465258	11.4286	78.25	50.25	54.75	75.5	0.350312	0.503128	0.515567	0.404593	0.484933	1	Yes
N13P	-0.965342	-0.347257	-0.609781	-0.909996	-0.034825	0.878585	0.0727981	0.0165305	0.0122962	0.029003	0.934728	0.93016	0.948451	0.0749284	0.0841078	0.347305	17.4286	38.75	40.75	63.5	53	0.363015	0.704505	0.985095	0.505768	0.578543	0	No
N13*	-2.05682	-0.276982	-0.966498	-1.11722	-0.895905	0.708399	0.0776863	0.0116285	0.0100178	0.0124685	0.905194	0.903107	0.906287	-0.316844	-0.350881	-0.293464	272.714	349.5	369	549.25	422.5	0.132934	0.22916	0.212799	0.197655	0.216782	0	No
N13R	-0.461668	0.260012	0.108977	-0.0498466	-0.028112	0.922925	0.125954	0.033339	0.028583	0.0291927	0.895889	0.891125	0.891733	-0.440276	-0.543535	-0.51464	15	103.5	69.5	65.5	72.5	0.350705	0.37925	0.383875	0.417057	0.394106	0	No
N13D	0.177646	0.0845482	-0.168911	-0.311756	-0.24082	0.957795	0.107871	0.0254562	0.0221427	0.0237319	0.911604	0.908376	0.909921	-0.231814	-0.266153	-0.238229	12.8571	58	73	118.25	63	0.322689	0.452071	0.367313	0.277692	0.625741	4	Yes
N13Q	0.245847	0.0291007	-0.120161	-0.181987	-0.238583	0.960467	0.10265	0.026694	0.0251338	0.0237837	0.918657	0.917125	0.915803	-0.138258	-0.12548	-0.148848	37.4286	286.5	229.25	272	279.5	0.204514	0.219541	0.197437	0.189944	0.204185	0	No
N13S	-0.169821	-0.390708	0.168554	0.23945	-0.0531484	0.941289	0.0699191	0.0353133	0.0378096	0.0284914	0.961803	0.96446	0.954615	0.43407	0.635631	0.440973	28	150	88.5	75.75	96.25	0.281976	0.34359	0.299403	0.291158	0.380979	133	Yes
N13T	-0.528543	0.201416	0.113928	-0.134032	0.516813	0.918031	0.119644	0.0334989	0.026336	0.0492995	0.90261	0.895359	0.919027	-0.351129	-0.475453	-0.0998589	16.5714	85.25	65.75	73.75	73.75	0.323619	0.346688	0.3168	0.366112	0.321924	3	Yes
I14H	-0.276244	-0.154832	0.903125	0.468802	-0.886263	0.935124	0.0869025	0.0708981	0.0470973	0.0125878	0.981481	0.955176	0.919445	0.695109	0.486346	-0.0934968	9.85714	29.75	15	11.75	32.75	0.46738	0.652208	0.707523	0.719618	0.912734	0	No
I14C	-0.124627	-0.807472	-0.28725	-0.344876	-0.846909	0.943737	0.0472141	0.0226796	0.0214368	0.0130864	0.973363	0.972051	0.963329	0.587414	0.757687	0.573409	26.8571	132	111	137	168.5	0.248499	0.418569	0.276491	0.269388	0.306916	0	No
I14M	-0.120378	-0.24201	-0.0912508	-0.489835	-0.807729	0.943962	0.0802294	0.0274555	0.0185979	0.0136022	0.942418	0.933398	0.928386	0.176936	0.136172	0.0423703	71	377.75	283	350.75	320	0.164001	0.207473	0.176146	0.193182	0.223965	24	Yes
I14A	-0.294205	-0.554861	-2.02801	-0.120165	-0.752358	0.934025	0.059969	0.0040535	0.0266939	0.0143655	0.939874	0.963326	0.950413	0.143184	0.617402	0.377116	25.1429	89.75	86	68.75	93.25	0.249644	0.631066	0.703347	0.319938	0.374682	0	No
I14L	-0.525741	-0.219856	0.154257	-0.213731	-0.0484528	0.918242	0.0818794	0.0348295	0.0243676	0.0286217	0.946741	0.93566	0.940134	0.234271	0.172551	0.220916	12.2857	122	91.5	103.25	96.5	0.4051	0.361471	0.34166	0.322203	0.340391	39	Yes
I14V	-1.30525	0.618057	0.677577	0.79933	1.72763	0.837425	0.170913	0.0574041	0.0643582	0.148241	0.854479	0.862165	0.967102	-0.989586	-1.00918	0.630749	5.42857	12.5	9.25	19.25	7	0.667238	1.39956	0.913844	1.0232	1.66997	526	Yes
I14F	-0.35772	-0.131322	-0.0214926	0.687282	0.406874	0.930002	0.0887862	0.0293808	0.0579315	0.0443947	0.93404	0.964619	0.949874	0.06579	0.638186	0.368938	24.2857	109.25	89.75	63.75	81.75	0.254616	0.341654	0.294394	0.292751	0.296874	16	Yes
I14W	-0.404339	-0.56894	-0.597848	0.0756214	-0.781089	0.926906	0.0591802	0.0167256	0.0322806	0.0139643	0.953356	0.969932	0.950472	0.322022	0.723613	0.378023	32.7143	152.5	142.75	121	157.75	0.227711	0.37843	0.279264	0.258463	0.29872	0	No
I14Y	-0.676022	-0.582012	0.466713	-0.579347	0.342779	0.906227	0.0584566	0.0470037	0.0170326	0.0417536	0.986671	0.953414	0.980678	0.763946	0.45802	0.837066	4.85714	34	40.5	33.5	26.5	0.866189	0.715219	0.526091	0.692675	0.926867	0	No
I14G	-0.904936	0.175489	0.713602	-0.678385	-2.14277	0.884883	0.11694	0.0593847	0.0154514	0.00361561	0.930278	0.88327	0.871408	0.015899	-0.66983	-0.823523	5.42857	31.75	31	31	7.75	0.651206	0.684364	0.601075	0.902874	5.37722	0	No
I14K	-0.330603	-0.0188803	-0.353585	0.295168	0.34978	0.931747	0.0983136	0.0212549	0.0398897	0.0420346	0.915366	0.934492	0.936745	-0.181918	0.153767	0.169405	26.7143	76	72	57.25	53.25	0.274055	0.371533	0.383982	0.320209	0.355506	0	No
I14P	-1.63241	-1.886	-0.614615	-0.895247	-0.450654	0.787853	0.0165738	0.0164521	0.0124766	0.0193267	0.999842	0.994716	1.00358	0.938668	1.12212	1.18513	49.2857	162.5	120.75	155.5	161	0.241427	0.556483	0.33183	0.358296	0.326912	0	No
I14*	-0.809183	-1.92604	NA	NA	-1.32058	0.894283	0.0159336	NA	NA	0.00818948	NA	NA	0.99126	NA	NA	0.99788	4.85714	7.5	NA	NA	14.25	1.24301	5.21672	NA	NA	2.17067	0	No
I14R	-0.0434463	-0.204046	0.353209	-0.283119	0.118449	0.947895	0.0830759	0.0421729	0.0227713	0.0336456	0.954839	0.934815	0.945933	0.341701	0.158957	0.309046	89.7143	420.5	235.25	349	327	0.14384	0.184449	0.172698	0.17162	0.172495	0	No
I14D	-0.965469	-0.281965	0.0816057	-0.547789	-0.116578	0.878571	0.07733	0.032468	0.0175691	0.0267873	0.946978	0.930591	0.940662	0.237421	0.0910518	0.228943	31.1429	113.5	63	101	83.75	0.272593	0.353325	0.390848	0.372608	0.512297	0	No
I14E	-0.203448	-0.388314	-0.591513	-0.707894	-0.227086	0.939403	0.070075	0.0168301	0.0150088	0.0240521	0.942287	0.94043	0.949721	0.175187	0.249247	0.366607	63.7143	340.75	291.25	350.5	296.25	0.172941	0.222089	0.203765	0.198079	0.19459	0	No
I14N	-0.375872	0.0667048	0.282952	0.01231	-1.00559	0.928811	0.106166	0.0394244	0.0303603	0.0111877	0.924958	0.915627	0.896496	-0.0546757	-0.149571	-0.442262	25.7143	120.25	84.5	72.25	148.25	0.252148	0.301923	0.277409	0.318217	0.350884	2	Yes
I14Q	-0.255388	-0.368794	0.0860196	-0.24601	-0.437729	0.936377	0.0713577	0.032607	0.0236119	0.0195732	0.957123	0.947691	0.943516	0.371997	0.365999	0.272312	51.7143	237.5	164	203.25	252.25	0.18948	0.253993	0.217851	0.22424	0.238111	0	No
I14S	-0.448941	-0.548443	0.0345191	-0.100308	0.298049	0.923826	0.0603318	0.031021	0.0272147	0.0400002	0.96717	0.963064	0.976996	0.505267	0.613184	0.781102	24.2857	85.75	89	91.25	86	0.290694	0.494067	0.366362	0.311525	0.354946	52	Yes
I14T	-0.0856036	-0.265238	0.0533655	-0.0522027	-0.0826346	0.945774	0.078532	0.0315925	0.0285176	0.0276865	0.948654	0.945474	0.944618	0.259653	0.330349	0.289055	23.8571	131.75	141.25	157	182.5	0.228294	0.330235	0.23224	0.236416	0.276473	583	Yes
N15H	0.136598	-0.477485	-0.314113	-0.284902	-0.31122	0.956104	0.0644823	0.0220917	0.0227317	0.0221543	0.954615	0.955269	0.954679	0.338719	0.487847	0.441945	8.28571	62.25	59.25	67.5	46.75	0.377679	0.481934	0.457935	0.372237	0.485355	0	Yes
N15C	-0.40429	-0.414025	-0.355151	-0.827706	-0.397234	0.926909	0.0684179	0.0212223	0.0133368	0.0203656	0.94789	0.939708	0.946994	0.249514	0.237637	0.325161	91	388	300.5	332.5	327.5	0.150813	0.207518	0.19762	0.20986	0.200254	0	No
N15M	-0.0733987	-0.0441943	0.478578	-0.185446	0.507152	0.946396	0.0960922	0.047538	0.0250492	0.0488486	0.945982	0.922892	0.947364	0.224212	-0.0327454	0.330781	3.85714	19.5	13.25	35.25	20.75	0.623035	0.892874	0.624093	0.923481	1.01252	0	No
N15A	-0.445216	-0.106479	-0.297698	-0.500822	-0.289275	0.924087	0.0908167	0.0224492	0.0183984	0.0226348	0.924174	0.920041	0.924364	-0.0650764	-0.0785966	-0.0187405	83	415	314.25	383.25	387	0.146363	0.184902	0.174964	0.170616	0.172394	0	No
N15I	-0.188294	-0.0798981	-0.503268	-1.02713	-1.63779	0.940259	0.0930355	0.0183543	0.0109519	0.00597673	0.918993	0.911672	0.906818	-0.133809	-0.213152	-0.285399	15.8571	147.75	98.5	133.25	114	0.337027	0.334274	0.38859	0.386131	0.865299	1	Yes
N15L	-0.258237	-0.570617	-0.801027	-0.552611	-0.548875	0.936208	0.0590869	0.0136924	0.0174861	0.0175504	0.950793	0.954719	0.954786	0.288022	0.478998	0.443572	40.5714	245	174	246.75	229.75	0.198038	0.278856	0.286314	0.230395	0.256169	0	No
N15V	-0.819018	0.277966	-1.09459	0.129836	-0.220099	0.89335	0.127944	0.0102447	0.0340178	0.0242167	0.866721	0.890698	0.880654	-0.827199	-0.550399	-0.683009	8	55.75	54.5	44	34.5	0.534603	0.573349	0.714779	0.659258	0.62565	0	No
N15F	-0.622407	-0.583065	-0.811409	-0.703735	-0.570034	0.910685	0.0583986	0.0135529	0.0150705	0.0171892	0.950012	0.951622	0.953879	0.277668	0.429203	0.429787	95	512.25	420.25	564	490.75	0.156594	0.200852	0.189779	0.167005	0.17984	0	No
N15W	-0.747263	-0.446984	-0.460936	-0.73222	-0.478877	0.899996	0.0663468	0.0191328	0.0146534	0.018799	0.9464	0.941612	0.946042	0.229755	0.268252	0.310691	33.2857	164.25	116.5	95.75	102.75	0.243674	0.353885	0.307049	0.394994	0.44473	0	No
N15Y	-0.340808	-1.23097	-0.632496	-0.802945	0.19661	0.931095	0.0314258	0.0161652	0.0136665	0.0362816	0.983321	0.980642	1.00543	0.719507	0.895828	1.21317	23.8571	107	78.75	94.25	46.25	0.284651	0.489579	0.806938	0.366618	0.58731	0	Yes
N15G	-0.266061	-0.481738	-0.703589	-0.682149	-0.600805	0.935739	0.0642262	0.0150726	0.0153942	0.0166771	0.946611	0.946942	0.948263	0.232549	0.353949	0.344454	23.2857	175	124.25	197.5	163.5	0.28547	0.321064	0.352749	0.29657	0.357816	0	No
N15K	-0.397288	0.506947	-0.115244	-1.18882	-0.427371	0.927382	0.155739	0.0268221	0.00933206	0.0197729	0.856848	0.840524	0.850193	-0.958168	-1.35716	-1.14593	10.1429	24.25	39	67.25	67.25	0.387932	0.838408	0.761016	0.582091	0.441123	3	Yes
N15P	-1.90037	-0.667383	-0.568752	-1.09488	-0.905054	0.739634	0.0539311	0.0172109	0.0102418	0.0123563	0.949171	0.940102	0.942835	0.266507	0.243969	0.261959	249.857	620.5	475.5	652.75	561.5	0.120508	0.198821	0.16475	0.170208	0.184755	0	No
N15*	-2.33543	-0.608488	-0.75875	-0.709904	-0.85808	0.647715	0.0570163	0.0142753	0.0149792	0.0129429	0.932526	0.933563	0.930568	0.0457062	0.13883	0.07554	181	231.5	211.5	326.75	242.5	0.171228	0.282231	0.244354	0.237369	0.257748	0	No
N15R	-0.448833	-0.252432	0.0261839	-0.949876	-0.367745	0.923833	0.0794636	0.0307714	0.0118211	0.0209623	0.945477	0.925832	0.935205	0.217511	0.0145167	0.146009	47.1429	288.75	197.5	282	249	0.191317	0.236005	0.196668	0.271515	0.219251	0	No
N15D	-1.06143	-0.57706	0.034071	0.229001	0.403956	0.867957	0.0587297	0.0310075	0.0374313	0.0442711	0.966877	0.974356	0.982446	0.501383	0.794741	0.863934	8.42857	17	13.75	15	20.75	0.505469	1.34657	1.05539	0.800829	0.69665	0	Yes
N15E	-0.54233	-0.423795	-0.611193	-1.10922	-0.816026	0.916988	0.0677978	0.0165076	0.0100975	0.0134913	0.943041	0.936376	0.939893	0.185198	0.184056	0.217248	43.2857	218.5	217.5	267	245.25	0.202518	0.287597	0.235215	0.272041	0.253467	0	No
N15Q	-0.752637	-0.642764	-0.174735	-0.718803	-0.255448	0.899511	0.0552012	0.0253121	0.0148484	0.0233953	0.96581	0.954386	0.963697	0.487225	0.473652	0.578995	12.7143	30	41.75	54	38.25	0.491289	0.700055	0.510138	0.514567	0.640316	0	No
N15S	-0.496993	-0.555686	-0.39431	-0.562931	-0.29082	0.920374	0.0599225	0.020424	0.0173096	0.0226006	0.95611	0.952813	0.958428	0.358561	0.448357	0.498932	69	278.5	231.75	295.75	304.5	0.166283	0.278634	0.220685	0.201856	0.202543	8	Yes
N15T	-0.302623	-0.531758	0.00249182	-0.463367	-0.516064	0.933505	0.0612847	0.0300726	0.0190872	0.0181252	0.965452	0.953853	0.952851	0.482474	0.46508	0.414167	53	265.5	243	283.25	254.25	0.186512	0.247109	0.184676	0.199401	0.236128	0	Yes
L16H	0.0693209	-0.322479	-0.356714	-0.28323	-0.478856	0.953192	0.0744884	0.0211899	0.0227689	0.0187994	0.942813	0.944413	0.940401	0.182169	0.313288	0.224966	6.14286	83	52.75	87.75	67.75	0.418848	0.409402	0.399754	0.315085	0.477802	142	Yes
L16C	-2.18678	0.470413	1.43641	0.953662	NA	0.680846	0.150996	0.115098	0.0743002	NA	0.936548	0.873553	NA	0.0990649	-0.826072	NA	11	20	6	6.5	NA	0.971268	0.770488	1.29265	0.972452	NA	0	No
L16M	-0.14696	-0.167722	0.236923	-0.318724	-0.3682	0.942539	0.085885	0.0377178	0.0219923	0.020953	0.946766	0.930593	0.929543	0.234608	0.0910719	0.0599627	35.8571	160.75	122.75	142.25	151	0.217705	0.276321	0.233457	0.250339	0.275412	0	No
L16A	-0.594698	-0.147425	0.0471975	-0.586107	-1.05308	0.912914	0.087492	0.0314043	0.0169198	0.0106744	0.936373	0.921236	0.914859	0.0967451	-0.059379	-0.163195	20.2857	70	74.75	73	74.25	0.309627	0.503348	0.36314	0.478544	0.5789	0	No
L16I	-0.576234	0.302651	0.191542	0.152105	-0.497685	0.91437	0.130724	0.0361048	0.0347572	0.0184552	0.892266	0.890899	0.874688	-0.48834	-0.54717	-0.77367	7.85714	25.25	23	20.75	32.25	0.499527	0.691468	0.529136	0.819782	0.88114	445	Yes
L16V	-0.237888	-0.104659	-0.256333	-0.679744	-0.50183	0.937412	0.0909671	0.0233751	0.0154307	0.0183802	0.926051	0.918072	0.921018	-0.0401767	-0.110255	-0.0695928	82.4286	568.5	407	506.75	422.25	0.150719	0.169237	0.166329	0.168614	0.194451	19	Yes
L16F	0.676125	0.111988	-0.125152	0.769183	-0.856359	0.97393	0.11054	0.0265646	0.0625665	0.0129649	0.911359	0.947361	0.898461	-0.23507	0.360687	-0.41239	2.42857	40	33	38.25	38.5	0.677817	0.498419	0.585207	0.616626	0.670841	1062	Yes
L16W	-1.05648	-2.83611	1.03094	-1.43203	NA	0.868522	0.00647485	0.0797934	0.00733217	NA	1.09296	1.001	NA	2.17385	1.22309	NA	14.8571	18.75	48.75	17	NA	0.392698	3.1654	1.21737	1.58938	NA	0	No
L16Y	-0.350614	-0.740964	-1.03623	0.650472	-0.105557	0.930463	0.0502977	0.0108537	0.0559549	0.0270761	0.957108	1.00647	0.974295	0.371793	1.3111	0.740055	8.42857	70	51.75	42	41.5	0.394013	0.672341	0.866439	0.652885	0.68754	0	No
L16G	-0.642071	-1.04064	-0.518545	-1.07272	-1.04893	0.909073	0.0377653	0.0180811	0.0104689	0.0107182	0.977908	0.969624	0.969893	0.647702	0.718655	0.673155	101	463.25	327.75	425.75	555.5	0.153716	0.239655	0.211683	0.223091	0.203938	0	No
L16K	0.0248273	0.00914125	-0.42501	-0.552109	-0.0723241	0.951166	0.100826	0.0198187	0.0174947	0.0279654	0.913022	0.910749	0.921079	-0.213013	-0.227997	-0.0686742	37.1429	197	182.5	218.25	224	0.212582	0.273351	0.2425	0.250198	0.214127	0	No
L16P	-1.06267	-1.70194	-2.3612	0.879807	-1.44338	0.867814	0.0198566	0.00290822	0.0693774	0.00725002	0.980404	1.06202	0.985351	0.680824	2.20435	0.908073	14	41.25	22.5	50.75	33.75	0.400263	1.26748	4.36704	0.775467	0.871841	19	Yes
L16*	-1.97164	-1.33014	-0.321947	-1.12925	-0.65577	0.725677	0.0285435	0.0219231	0.00989922	0.0157992	0.990593	0.973952	0.982047	0.815972	0.788258	0.857867	45.2857	71.75	92	102.25	84.75	0.273859	0.765722	0.379314	0.463715	0.383776	0	No
L16R	-0.453473	-0.28277	-0.16021	-0.399172	0.0737388	0.923506	0.0772726	0.0256729	0.020327	0.0322218	0.942529	0.93695	0.949454	0.178399	0.193288	0.362549	34.5714	161.75	141.25	156.75	109.5	0.228452	0.312522	0.278176	0.295326	0.288186	14	Yes
L16D	-0.0949321	-0.46101	-0.554393	-0.317995	-0.314235	0.945293	0.0654833	0.0174555	0.022008	0.0220891	0.948237	0.952912	0.952996	0.254118	0.449954	0.416377	26.2857	191.25	142.75	207.75	173.25	0.239682	0.280047	0.289501	0.229617	0.290997	0	No
L16E	-0.0512625	-0.334857	-0.312863	-0.563225	-0.684959	0.947508	0.0736395	0.0221188	0.0173046	0.0153517	0.944325	0.939438	0.93747	0.202231	0.233298	0.180425	33.2857	188	181.75	177.25	176.75	0.221656	0.285382	0.235692	0.284765	0.285691	0	No
L16N	-0.00787622	-0.630063	-0.11236	-0.596362	-0.284421	0.949625	0.0558673	0.0268974	0.0167501	0.0227424	0.968604	0.958068	0.964262	0.524292	0.532853	0.587585	59	450.75	317.5	385.25	370.25	0.171682	0.210235	0.182525	0.187785	0.181614	0	No
L16Q	0.186694	0.190045	0.0904048	-0.0480923	-0.319467	0.958159	0.118451	0.0327456	0.0286317	0.0219764	0.907387	0.903371	0.896949	-0.287763	-0.346634	-0.435377	5.85714	43	28	37	37.5	0.535826	0.590084	0.883664	0.4727	0.582537	0	No
L16S	-0.265475	-0.572645	-0.0142862	-0.158967	-0.157202	0.935774	0.0589742	0.0295871	0.0257041	0.0257483	0.96757	0.963442	0.963489	0.510581	0.619263	0.575838	18.4286	117.75	65.5	99	116.5	0.293353	0.516494	0.440595	0.36391	0.303716	0	No
L16T	-0.488891	-0.124965	0.255163	-0.288229	0.458428	0.920966	0.0893018	0.0383854	0.0226579	0.0466339	0.94231	0.925812	0.951199	0.175494	0.0141983	0.389073	11	51	48.75	39	25.25	0.423256	0.507007	0.371642	0.54687	0.715027	0	No
H17C	-0.378214	-0.826663	-0.436678	-0.827903	-0.394178	0.928656	0.0463583	0.0195934	0.0133342	0.0204266	0.970558	0.963921	0.971448	0.550205	0.626958	0.696792	81	378.5	306.75	455.75	402.5	0.161421	0.235059	0.194977	0.185408	0.187989	0	No
H17M	-0.218931	-0.616717	-0.54061	-0.88238	-0.268003	0.938515	0.0565755	0.0176935	0.0126361	0.0231102	0.957775	0.952543	0.963442	0.380638	0.444016	0.575125	39.1429	183.75	137	176.75	173.75	0.218909	0.314962	0.27986	0.281562	0.283336	0	No
H17A	-0.073701	-0.588824	-0.669285	-0.762346	-0.512558	0.946381	0.0580827	0.0155904	0.0142248	0.0181877	0.954348	0.95295	0.957019	0.335185	0.450557	0.477506	70.2857	406	312.5	424.5	328.25	0.155131	0.202006	0.216535	0.187274	0.205321	0	No
H17I	-0.0411757	-1.08652	0.501913	-1.09936	-0.294211	0.948008	0.0361332	0.0486058	0.0101965	0.0225258	1.01387	0.972343	0.985297	1.12472	0.762386	0.907254	25.4286	137	108.5	151.75	113.75	0.243899	0.419044	0.284995	0.338999	0.352169	0	No
H17L	-0.622262	-0.478223	-0.686954	-0.933603	-1.07478	0.910697	0.0644378	0.0153216	0.0120127	0.0104476	0.945145	0.941665	0.940028	0.213099	0.2691	0.219293	70.2857	320	227.5	309.5	275.5	0.178565	0.232266	0.271539	0.22973	0.292382	0	Yes
H17V	-0.246509	-0.37127	-0.518422	-0.817258	-0.534528	0.936904	0.0711938	0.0180832	0.0134749	0.0177995	0.942197	0.937495	0.941906	0.174001	0.202057	0.247844	66	384	279.25	367	356.5	0.158269	0.208633	0.206648	0.194008	0.185831	0	No
H17F	-0.399357	-0.704678	-2.89825	-0.370273	-1.271	0.927242	0.0520596	0.00170184	0.0209105	0.00860223	0.945591	0.965632	0.952694	0.21902	0.654469	0.411783	9	37.25	23	33.25	25.5	0.451453	0.664953	2.84441	0.549984	1.69272	0	No
H17W	-0.518373	-1.10498	-0.8488	-0.277949	-0.593653	0.918794	0.0354957	0.013062	0.0228867	0.0167948	0.975231	0.985926	0.979267	0.612203	0.980783	0.815619	7.71429	79.25	62	41.25	69	0.45991	1.51526	0.565124	0.591959	0.748724	0	No
H17Y	-0.0789219	-0.136006	0.195381	-0.288061	-0.279286	0.946115	0.088408	0.0362386	0.0226616	0.0228568	0.942663	0.928804	0.929	0.180184	0.0623082	0.0517103	16.4286	108.25	70.75	91	88.5	0.311679	0.350153	0.339206	0.304497	0.389025	280	Yes
H17G	-0.715559	-1.23233	-0.435062	-0.914706	-0.595007	0.902813	0.0313845	0.0196244	0.0122391	0.0167724	0.986684	0.978502	0.983508	0.764129	0.861415	0.880075	87.1429	254.5	244.25	354.25	343.75	0.157262	0.450945	0.23811	0.216643	0.203505	0	No
H17P	-1.31619	-4.11152	-0.228885	-0.974931	-0.277262	0.83593	0.00181702	0.02401	0.011532	0.022902	1.02733	1.01178	1.02593	1.30335	1.39656	1.52482	19.1429	62.75	64	68.75	31.25	0.545368	4.94429	0.489201	0.696026	0.859823	0	Yes
H17R	-0.0504611	-0.209606	-0.176572	-0.740231	-0.582658	0.947548	0.0826533	0.0252668	0.0145382	0.0169773	0.937778	0.926994	0.929424	0.115377	0.0332116	0.0581502	98	596.5	413.75	497.75	498	0.137408	0.164859	0.169714	0.170603	0.172798	121	Yes
H17D	-0.422414	-0.517143	-0.299774	-0.40234	-0.626923	0.925672	0.0621309	0.0224037	0.020264	0.0162541	0.956018	0.953759	0.949554	0.357341	0.463567	0.364063	105.714	541.25	379.75	461	547.25	0.145355	0.196945	0.169557	0.171802	0.173364	0	Yes
H17E	-0.0176659	-1.12135	0.485358	-0.947067	-0.0305317	0.949154	0.0349396	0.0478459	0.011854	0.0291242	1.01432	0.97537	0.993679	1.13071	0.811055	1.03464	3.28571	25	15.75	20.75	13.5	0.624817	1.29545	0.546416	1.05087	0.940526	0	No
H17N	-0.592421	-0.184479	-0.318714	-1.44786	-0.409407	0.913095	0.0845786	0.0219926	0.00721778	0.0201241	0.929766	0.914601	0.92782	0.00909523	-0.166059	0.0337776	25.8571	158	126.75	141.25	164.5	0.267883	0.268312	0.291073	0.460324	0.292583	1	Yes
H17Q	-0.224316	-0.467653	-0.413129	-0.50063	-0.447793	0.938204	0.0650779	0.0200509	0.0184019	0.019381	0.950959	0.949254	0.950266	0.290229	0.391133	0.374884	133.143	671	545.25	651.5	614.75	0.132809	0.180437	0.153828	0.152547	0.157356	1	Yes
H17S	-0.305484	-0.906486	-0.808592	-0.785492	-0.735111	0.933327	0.0429545	0.0135906	0.0139038	0.0146118	0.968074	0.968403	0.96915	0.517255	0.699035	0.661863	89.1429	598.25	458.75	620.5	610.75	0.140834	0.220168	0.179642	0.154381	0.170175	0	No
H17T	0.0030768	-0.461479	-0.340862	-0.584932	-0.142004	0.950146	0.0654546	0.0215212	0.0169394	0.0261323	0.95269	0.948012	0.957444	0.313188	0.371165	0.483973	78.7143	420.25	337	403.75	320	0.147893	0.208834	0.170427	0.177609	0.193112	0	No
T18H	-0.312792	-0.243427	-0.313552	-0.227681	-0.157927	0.932871	0.0801248	0.0221039	0.0240382	0.0257301	0.936294	0.938287	0.940037	0.0957006	0.214792	0.21944	45.5714	469	327	407.75	354.25	0.21304	0.196377	0.176998	0.166408	0.190659	0	No
T18C	-0.0895975	-0.398503	-0.0286273	-0.368089	-0.173664	0.945568	0.0694139	0.0291781	0.0209553	0.0253386	0.956093	0.94759	0.952104	0.358332	0.364379	0.40282	12.4286	143.5	104	125.5	146	0.363731	0.398358	0.264526	0.278198	0.266765	0	No
T18M	-0.00133549	-0.292028	-0.0273785	0.096884	-0.729374	0.949937	0.0766151	0.0292135	0.0329514	0.0146946	0.948517	0.952383	0.933792	0.257834	0.441448	0.124532	6	76.5	72	54.25	67.25	0.581375	0.385453	0.358899	0.417909	0.437455	3882	Yes
T18A	0.141184	-0.108527	0.318915	0.140368	0.185401	0.956296	0.0906477	0.0408091	0.0343656	0.0358917	0.945561	0.938952	0.940509	0.218617	0.225479	0.226606	23.8571	293.25	190	191.75	244.75	0.277263	0.236293	0.189276	0.199357	0.199524	393	Yes
T18I	0.0696524	-0.293431	-0.211774	-0.443939	-0.329957	0.953207	0.0765158	0.0244142	0.0194544	0.021752	0.943904	0.93889	0.941206	0.196642	0.224487	0.237205	66.8571	878.25	599.5	786.25	748.25	0.178415	0.16448	0.147407	0.142529	0.145479	5	No
T18L	-0.0524855	-0.195672	-0.229654	0.0549028	-0.37271	0.947447	0.083716	0.023992	0.0316396	0.0208607	0.935325	0.943136	0.932165	0.0828476	0.292758	0.0998007	79	894.25	533.25	608	686.5	0.1554	0.13662	0.133466	0.123498	0.15297	0	No
T18V	0.411039	0.0518006	0.0462376	0.0330806	-0.163043	0.966284	0.10476	0.0313752	0.0309778	0.0256022	0.921506	0.921115	0.915851	-0.100465	-0.0613259	-0.148118	35.5714	541.25	421.75	391.25	459.5	0.225819	0.168388	0.148582	0.153967	0.161219	0	No
T18F	-0.240167	-0.347064	-0.387291	-0.103211	-0.262676	0.937278	0.0728111	0.0205649	0.0271379	0.0232307	0.943007	0.949817	0.945757	0.184744	0.400188	0.306369	49.7143	715.75	481	511.75	569	0.203139	0.165834	0.161615	0.145499	0.161946	0	No
T18W	-0.133049	-0.229742	-0.376714	-0.58177	-0.558882	0.943288	0.0811393	0.020779	0.0169921	0.0173787	0.934569	0.930749	0.931137	0.0728193	0.0935799	0.0841881	16.1429	127.25	147.75	178.75	210.75	0.330548	0.318809	0.250516	0.251366	0.247019	0	No
T18Y	-0.0291918	-0.38069	-0.137254	-0.413571	-0.287156	0.948595	0.0705734	0.0262535	0.0200422	0.0226817	0.951948	0.945581	0.948276	0.303353	0.332066	0.344649	68.7143	856.75	563.25	613	714.5	0.178366	0.173149	0.143363	0.151008	0.147394	0	No
T18G	-0.00898044	-0.148636	0.197428	-0.00615538	-0.179391	0.949572	0.0873954	0.0363102	0.0298214	0.0251975	0.944063	0.937403	0.932714	0.198751	0.200569	0.108142	60.7143	495	358.5	456.5	442.75	0.179024	0.18641	0.141951	0.136513	0.15711	0	No
T18K	-0.271997	-0.0997769	0.0335368	0.0822579	-0.362175	0.935381	0.0913716	0.0309915	0.0324885	0.0210769	0.933237	0.934784	0.923117	0.0551382	0.158463	-0.0377003	24.5714	230	143	131.75	207	0.291346	0.241757	0.236162	0.249054	0.244052	198	Yes
T18P	-0.0699964	-0.00611828	0.206826	0.154036	-0.13194	0.946568	0.0994507	0.0366405	0.034822	0.0263897	0.930972	0.929116	0.920601	0.0251029	0.0673197	-0.0759281	44.8571	326.5	269.75	275.5	337.25	0.211735	0.207159	0.17883	0.178422	0.185868	0	Yes
T18*	-2.13862	-0.915033	-1.07665	-1.31923	-0.80174	0.691218	0.0426045	0.0104283	0.00820048	0.0136828	0.952737	0.949629	0.957313	0.313812	0.397166	0.481987	111.143	386.5	255.5	339.75	312.75	0.196093	0.246146	0.284579	0.245614	0.265596	0	No
T18R	0.155525	-0.29364	-0.210347	-0.249244	-0.0301805	0.956891	0.0765011	0.0244482	0.0235375	0.0291341	0.944176	0.943255	0.948945	0.200249	0.294663	0.354807	81.2857	983.75	695.5	911	840.5	0.149624	0.129594	0.118142	0.109029	0.113652	8	Yes
T18D	-0.42003	-0.233901	-0.12218	-0.0661775	0.016151	0.925835	0.0808298	0.0266416	0.028133	0.0304736	0.939737	0.941298	0.943759	0.141366	0.263206	0.275998	56.8571	444.5	329	321.75	309.5	0.195682	0.203112	0.179965	0.178515	0.183322	0	No
T18E	-0.489064	-0.480771	0.0929932	-0.00622132	0.234313	0.920954	0.0642843	0.0328277	0.0298195	0.0376232	0.964581	0.961325	0.969818	0.470923	0.585217	0.672012	11.8571	126.75	57	56.75	103.25	0.369073	0.333943	0.407434	0.350058	0.275309	0	No
T18N	0.12274	-0.521375	-0.411704	-0.326955	0.24226	0.955518	0.0618847	0.0200789	0.021816	0.037912	0.955309	0.957086	0.973875	0.34793	0.517065	0.733669	32	306.5	257	262.75	246	0.253602	0.234127	0.20843	0.201036	0.204756	0	No
T18Q	-0.268397	-0.409224	-0.320958	-0.917254	-0.581949	0.935598	0.0687246	0.0219443	0.0122083	0.0169891	0.948799	0.938795	0.943681	0.261572	0.222955	0.27481	7.42857	76	53.75	78.75	98.5	0.550371	0.440558	0.38433	0.462484	0.404591	0	No
T18S	0.17123	-0.0748607	-0.129226	-0.185574	0.0165972	0.957534	0.0934614	0.0264595	0.0250461	0.0304868	0.928038	0.926631	0.93207	-0.0138192	0.0273785	0.0983582	104	1173.25	833.5	885.75	1002.25	0.136578	0.121675	0.108724	0.109254	0.107521	13	Yes
Q19H	0.0554939	0.267559	0.157976	0.199679	0.0879462	0.952571	0.126788	0.0349547	0.036389	0.0326678	0.899922	0.901331	0.897685	-0.386777	-0.379427	-0.424185	68.5714	368	247	262.5	303.25	0.163519	0.201945	0.175391	0.17507	0.190162	3653	Yes
Q19C	0.00850164	-0.712926	-0.135614	-0.107319	-0.528988	0.950402	0.0516541	0.0262954	0.0270297	0.0178966	0.972559	0.973332	0.963799	0.576751	0.778286	0.580552	88	467.75	334.5	371.75	382.75	0.152013	0.212176	0.170429	0.167484	0.192085	0	No
Q19M	0.171627	-0.223966	-0.300829	-0.209198	0.221024	0.957551	0.081571	0.0223806	0.0244756	0.037145	0.936706	0.938809	0.951732	0.101163	0.22319	0.397168	29.5714	206.25	138.5	130.5	135.25	0.241473	0.26356	0.257974	0.257057	0.247902	0	No
Q19A	0.24261	-0.371998	-0.166701	-0.312359	-0.362378	0.960344	0.0711457	0.0255111	0.0221297	0.0210728	0.951184	0.947756	0.94669	0.293216	0.367044	0.320537	104.571	710.5	492.75	546.5	561.75	0.128476	0.161836	0.140084	0.14672	0.156108	0	No
Q19I	0.179792	-0.48255	-0.413805	-0.407094	-0.558568	0.957881	0.0641774	0.0200376	0.0201698	0.017384	0.952935	0.953069	0.950246	0.316437	0.452474	0.374586	40.4286	247.5	233.5	235.75	240.25	0.198828	0.254916	0.208527	0.21666	0.234949	0	No
Q19L	-0.323293	-0.624263	-0.40873	-0.571239	-0.419724	0.93221	0.056174	0.0201375	0.0171689	0.0199217	0.960489	0.957373	0.960262	0.41665	0.521682	0.526801	176.857	953.5	695.25	823.25	817.75	0.107857	0.143323	0.132363	0.130091	0.128209	368	Yes
Q19V	0.0874088	-0.231733	-0.107143	-0.377502	-0.161323	0.953992	0.0809911	0.0270343	0.020763	0.0256451	0.941792	0.935463	0.940382	0.168622	0.169378	0.224685	111.571	911.25	529.25	680	546	0.125535	0.144524	0.131275	0.131106	0.14212	0	No
Q19F	-0.097754	-0.55052	-0.326376	-0.523566	-0.637871	0.945147	0.0602142	0.0218284	0.0179921	0.01608	0.958426	0.954461	0.952496	0.389282	0.474848	0.408781	124.571	687.75	462.75	558.5	529.5	0.135568	0.183504	0.159505	0.159093	0.180684	0	No
Q19W	-0.268826	-0.593945	-0.508526	-0.786619	-0.624864	0.935572	0.0578032	0.0182598	0.0138884	0.0162871	0.956892	0.952354	0.954839	0.368931	0.440969	0.444378	84.4286	450.75	304.75	423.75	405	0.156617	0.212903	0.205794	0.193204	0.193394	0	No
Q19Y	-0.148102	-0.417751	-0.380916	-0.522751	-0.318619	0.942478	0.0681808	0.0206937	0.0180065	0.0219946	0.948483	0.945727	0.949824	0.25739	0.334411	0.36817	220.429	987.25	761.75	1073.5	911.25	0.113899	0.164009	0.139803	0.134351	0.135536	10	No
Q19G	-0.0765068	-0.206645	-0.433551	-0.474797	-0.257701	0.946238	0.0828781	0.0196535	0.0188744	0.0233439	0.931766	0.930983	0.935492	0.0356318	0.0973504	0.150365	80.8571	425	349	340	401	0.145798	0.184274	0.177288	0.174837	0.169614	0	No
Q19K	-0.123373	0.101766	0.0853881	0.411176	0.173474	0.943804	0.109539	0.032587	0.0445776	0.0354813	0.91555	0.927759	0.918468	-0.179471	0.0455004	-0.108354	196.714	1085.25	679.75	653.25	757	0.117918	0.156038	0.132503	0.131739	0.134727	106	Yes
Q19P	-0.86372	-0.668019	-0.806123	-0.80984	-0.699816	0.889015	0.0538987	0.0136238	0.0135739	0.0151287	0.953992	0.953938	0.955635	0.330462	0.46644	0.456481	103.143	353.5	269	342.75	308	0.146858	0.218088	0.26864	0.210423	0.21624	7	Yes
Q19*	-2.39451	-1.01132	-0.515224	-0.455202	-0.535835	0.634118	0.0388455	0.0181401	0.0192407	0.0177766	0.966386	0.968116	0.965816	0.494871	0.694413	0.611206	197.857	266.75	222	299.75	271	0.161863	0.30122	0.230416	0.200582	0.384913	0	Yes
Q19R	-0.0680952	-0.0913022	0.0823747	-0.240529	-0.043031	0.946665	0.0920776	0.0324922	0.0237386	0.0287728	0.93482	0.925954	0.931032	0.0761471	0.0164841	0.0825935	121.857	656.75	507.25	552.75	508.5	0.125027	0.153414	0.131363	0.135123	0.142356	620	Yes
Q19D	0.0642869	-0.753743	-0.710673	-0.743133	-0.689302	0.952967	0.0496908	0.0149678	0.0144967	0.0152862	0.962982	0.962498	0.963309	0.449712	0.604089	0.5731	92.1429	594.75	517.25	626.5	555.25	0.148343	0.196894	0.171505	0.164818	0.173937	0	No
Q19E	0.0254238	-0.118971	-0.487585	-0.289169	0.00772211	0.951194	0.0897905	0.018639	0.0226371	0.0302255	0.923703	0.92768	0.935324	-0.0713299	0.0442352	0.147807	39.7143	223.25	160.5	209	197.5	0.200585	0.244624	0.25265	0.213913	0.216532	34	Yes
Q19N	-0.099395	-0.111154	0.197474	0.069625	-0.134155	0.945062	0.0904314	0.0363118	0.0320938	0.0263328	0.940446	0.936101	0.930231	0.150774	0.179642	0.0704186	48.2857	207.5	149.75	177	209.75	0.195621	0.251481	0.211568	0.21652	0.225598	0	No
Q19S	0.203076	-0.190379	-0.105831	0.0438908	-0.000552572	0.958811	0.0841229	0.0270688	0.0313039	0.0299839	0.938766	0.943053	0.941713	0.12849	0.291418	0.2449	245.429	1604.5	1083	1277.5	1337.75	0.0939168	0.117598	0.101988	0.094825	0.0991535	0	No
Q19T	0.0925746	-0.344302	-0.329103	-0.0566516	-0.402044	0.954219	0.0729978	0.0217702	0.0283946	0.0202699	0.945061	0.951823	0.943543	0.211993	0.432441	0.272718	160.143	924.5	767.25	748	1000.75	0.115625	0.146218	0.125507	0.12085	0.123665	0	No
V20H	-0.268452	0.200628	0.204902	-0.0311182	-0.0154256	0.935595	0.119561	0.0365726	0.0291076	0.0295544	0.907691	0.900216	0.90066	-0.283729	-0.397363	-0.37898	139.714	453.5	410	471.5	424	0.129416	0.186975	0.148042	0.154355	0.165011	0	No
V20C	0.189319	0.050155	-0.0822656	0.133089	-0.0934915	0.958264	0.104605	0.0276964	0.0341248	0.0273957	0.917353	0.923734	0.917056	-0.155563	-0.0192131	-0.129801	150	657.75	553	554.25	574.5	0.125739	0.171893	0.145729	0.142266	0.150503	0	No
V20M	0.231625	0.0976048	0.025796	0.0353449	0.265759	0.959924	0.109134	0.0307598	0.0310458	0.0387785	0.915651	0.915933	0.923622	-0.178135	-0.144644	-0.0300236	107.429	773.5	493.25	588.75	577.5	0.1376	0.164678	0.147142	0.142935	0.143769	0	No
V20A	-0.26576	-0.00222766	0.0180507	0.0488956	-0.00237936	0.935757	0.0997997	0.0305298	0.031456	0.0299308	0.923478	0.924424	0.922867	-0.074312	-0.00811984	-0.0414919	263.571	902.5	761.75	823.75	787.75	0.100406	0.139447	0.117431	0.116528	0.123378	300	Yes
V20I	-0.0392712	0.104423	0.400254	-0.00729867	0.198236	0.948101	0.109798	0.0441147	0.0297883	0.0363385	0.92734	0.912873	0.919431	-0.0230816	-0.193851	-0.0937154	85.1429	426.25	290.75	310.25	358.5	0.153695	0.191892	0.164232	0.172596	0.169259	1046	Yes
V20L	-0.0177913	0.0501125	0.19576	-0.0486419	0.0825142	0.949148	0.104601	0.0362519	0.0286164	0.0324966	0.925129	0.917455	0.921339	-0.05241	-0.120166	-0.0647184	397.714	1720.75	1221	1517	1369.25	0.0769	0.104538	0.0866736	0.087461	0.0919068	61	Yes
V20F	0.04687	0.1248	-0.275184	0.146099	0.184451	0.95218	0.111806	0.0229486	0.0345563	0.0358588	0.904375	0.915815	0.917117	-0.327709	-0.146535	-0.128875	79.5714	423.5	262.5	304.75	269.75	0.156378	0.194641	0.201826	0.169314	0.191123	3269	Yes
V20W	0.160464	0.00764896	-0.0228708	-0.181961	0.210286	0.957095	0.100691	0.0293416	0.0251345	0.0367628	0.923095	0.918928	0.930538	-0.0793919	-0.0964901	0.0750873	52.8571	197.25	150.75	214.25	176	0.185528	0.256521	0.229707	0.207536	0.224861	0	No
V20Y	0.328873	0.0604315	0.227977	-0.503597	-0.128341	0.963502	0.105572	0.0373944	0.0183484	0.0264823	0.926383	0.907715	0.915595	-0.0357769	-0.276782	-0.152015	23.7143	126.5	92.75	168	138.5	0.25212	0.290234	0.283881	0.243352	0.275436	0	No
V20G	-0.176409	-0.278706	-0.255654	-0.36289	-0.285316	0.940924	0.0775629	0.0233906	0.0210622	0.0227225	0.940959	0.938577	0.940274	0.157574	0.219452	0.223041	249	1139.25	906	1041	1063.5	0.0980311	0.134288	0.113472	0.11358	0.115273	39	Yes
V20K	0.0616502	-0.194019	-0.0387268	0.001889	0.0123602	0.952848	0.0838428	0.0288933	0.030055	0.0303618	0.940528	0.941712	0.942025	0.151859	0.26986	0.249651	100.571	661	520	532	545.75	0.142616	0.175417	0.145415	0.145307	0.150351	0	No
V20P	-0.153174	-0.47525	-0.301969	-0.363598	-0.25705	0.942202	0.0646172	0.0223556	0.0210476	0.0233587	0.954056	0.952701	0.955097	0.331307	0.446555	0.44831	187.714	969	794.25	953.75	859.25	0.110385	0.145434	0.122829	0.121855	0.124651	0	No
V20*	-2.58134	-0.801751	-0.545649	-1.10122	-1.09111	0.589791	0.0474722	0.0176061	0.0101778	0.0102802	0.947803	0.935656	0.935822	0.248369	0.172493	0.155378	222.714	552.5	412.5	575	478	0.163961	0.205841	0.180485	0.196434	0.2276	0	No
V20R	0.0445244	-0.180545	-0.0576425	-0.102979	0.0364702	0.952073	0.0848837	0.0283673	0.0271441	0.0310797	0.938816	0.937574	0.94158	0.129145	0.203325	0.242894	185.143	1174.75	942.5	931.25	999.25	0.101081	0.120435	0.105899	0.104922	0.106736	0	No
V20D	0.0220423	0.183561	0.00190542	-0.0937974	-0.162959	0.951037	0.117776	0.0300555	0.0273876	0.0256043	0.904753	0.90214	0.900402	-0.322693	-0.366422	-0.382901	142.714	889.25	619.5	665.75	618.75	0.130221	0.163029	0.139414	0.141036	0.14948	1	Yes
V20E	0.0843774	0.199367	-0.0713674	0.210952	0.208561	0.953859	0.119428	0.0279914	0.0367864	0.0367018	0.901242	0.909885	0.909801	-0.36927	-0.241885	-0.240054	104.857	753.5	460.5	473.75	473.5	0.141097	0.168098	0.153679	0.14855	0.154531	0	No
V20N	0.0430218	0.0708489	0.0472383	-0.0168165	-0.0126936	0.952004	0.10656	0.0314056	0.0295145	0.0296328	0.918364	0.916481	0.916599	-0.142147	-0.135826	-0.136751	78.1429	510	347.75	423	391.5	0.156774	0.183706	0.163645	0.155862	0.169344	0	No
V20Q	-0.192081	0.00639493	-0.0225886	-0.129044	-0.161036	0.940046	0.100577	0.0293496	0.0264642	0.0256523	0.921788	0.918877	0.918061	-0.0967278	-0.0973125	-0.114535	22.1429	131.75	112	99.25	96.75	0.274274	0.305082	0.272798	0.27672	0.335797	0	No
V20S	-0.0660022	-0.131596	-0.0623957	-0.115516	-0.0707353	0.94677	0.088764	0.0282366	0.0268149	0.0280086	0.934104	0.932661	0.933873	0.0666486	0.124325	0.125756	166.714	928.25	739.25	896	810.5	0.105017	0.127711	0.108676	0.107176	0.118911	20	No
V20T	0.0261675	-0.0162416	-0.0401364	-0.0623443	0.0730411	0.951228	0.0985477	0.0288538	0.028238	0.0322	0.924441	0.923824	0.927807	-0.0615386	-0.0177637	0.0335734	231.143	1204.5	776	925.5	948.25	0.0977879	0.126432	0.112957	0.110828	0.112344	0	No
V21H	-1.71693	-0.9675	-0.610866	-0.792717	-1.15757	0.773382	0.040515	0.0165129	0.0138051	0.00962553	0.968288	0.964836	0.959556	0.520093	0.641672	0.516066	261.143	590.5	375.25	601.25	511.75	0.129158	0.21062	0.186127	0.167065	0.206008	0	No
V21C	0.150942	-0.0300416	0.109326	0.0849137	0.220361	0.956702	0.0973286	0.0333502	0.0325721	0.0371212	0.930711	0.929927	0.934527	0.0216328	0.080369	0.135708	48.5714	287.25	194.5	228.75	223.25	0.183157	0.226928	0.19917	0.188488	0.198198	0	No
V21M	-0.169802	-0.824663	-0.156298	-0.472925	-0.333185	0.94129	0.0464468	0.025771	0.0189091	0.0216835	0.977416	0.970145	0.973072	0.641186	0.727038	0.721468	108.143	538.75	389.25	522	456.5	0.142046	0.206471	0.165295	0.162359	0.171421	2196	Yes
V21A	0.141352	-0.073723	0.198464	0.0161261	-0.0189882	0.956303	0.0935578	0.0363465	0.0304728	0.0294523	0.937811	0.931861	0.930835	0.115816	0.111467	0.0795964	27.8571	214	119.25	141.75	132.75	0.229312	0.236006	0.252951	0.230892	0.268279	351	Yes
V21I	-0.273903	-0.469038	-0.440177	-0.213756	-0.729758	0.935266	0.0649937	0.0195263	0.024367	0.014689	0.950349	0.955399	0.945355	0.282135	0.489941	0.300258	69	316.25	265.25	302.5	356.5	0.180117	0.23001	0.204161	0.181948	0.209076	4	No
V21L	0.150924	-0.357225	-0.208107	-0.263948	-0.115293	0.956701	0.0721281	0.0245017	0.0232019	0.0268208	0.94891	0.947588	0.951276	0.263042	0.364347	0.390239	298	2139	1585.75	1810.5	1886	0.0838673	0.101678	0.087353	0.0858843	0.0858286	214	Yes
V21F	-0.588403	-1.17464	-0.914796	-1.32209	-0.801585	0.913413	0.0331865	0.012238	0.00817728	0.0136849	0.976754	0.972373	0.978325	0.632404	0.762859	0.801301	142.571	755.75	488.75	697.25	612.75	0.134878	0.203101	0.186561	0.189053	0.179048	0	No
V21W	-2.22745	-0.927249	-0.860188	-0.798784	-0.887133	0.671943	0.042109	0.012916	0.0137227	0.012577	0.955703	0.956874	0.955212	0.353157	0.513657	0.450045	502.429	1059	881.25	1156.25	1066.5	0.112685	0.1751	0.150508	0.141036	0.14807	0	No
V21Y	-1.87921	-0.801043	-0.810244	-1.1433	-0.849668	0.743689	0.0475042	0.0135685	0.00976247	0.0130508	0.95352	0.948576	0.952845	0.324205	0.380222	0.414078	230.714	315	331.75	528.25	436.25	0.13892	0.29213	0.206337	0.197455	0.208145	0	No
V21G	-0.193612	-0.980487	-0.588096	-0.594759	-0.466499	0.93996	0.0400131	0.0168867	0.0167765	0.0190287	0.974946	0.97483	0.977214	0.608422	0.802368	0.784415	229.143	1327.5	1091	1226.25	1255.75	0.0997003	0.145826	0.116665	0.115058	0.115085	10	Yes
V21K	-0.564463	-1.24659	-0.764518	-0.407766	-0.952625	0.915288	0.030954	0.0141943	0.0201565	0.0117891	0.981401	0.987938	0.978788	0.69404	1.01313	0.808339	176.714	837	710	883.5	911	0.127565	0.201652	0.157105	0.140789	0.156838	0	No
V21P	-0.215668	-0.27123	-0.391778	-0.486832	-0.390551	0.938703	0.0780994	0.0204747	0.0186528	0.0204994	0.937244	0.935388	0.937269	0.108292	0.16817	0.177368	91.5714	477.5	340.25	407.25	502.5	0.141573	0.17409	0.172689	0.164441	0.160843	0	No
V21*	-2.38075	-0.893727	-0.609326	-1.34584	-0.959567	0.637307	0.0434821	0.0165379	0.00798687	0.0117085	0.956595	0.943598	0.949211	0.364996	0.300178	0.358853	506.286	945.25	644	867.25	808.5	0.115993	0.177854	0.155309	0.177724	0.165025	0	No
V21R	-2.02271	-0.965695	-0.857172	-1.12248	-1.01178	0.715394	0.0405852	0.0129545	0.00996577	0.0111194	0.960665	0.956595	0.958161	0.418974	0.509159	0.494875	1183.29	2606.25	1965.25	2760.25	2650	0.0684583	0.106698	0.0953497	0.0934311	0.0946142	0	No
V21D	-1.93508	-1.48883	-1.01227	-1.09822	-0.943956	0.732894	0.0244576	0.011114	0.010208	0.0118905	0.981513	0.980282	0.98257	0.695528	0.89004	0.865811	92.1429	266.5	151.5	272.5	185.25	0.197628	0.338184	0.319315	0.293973	0.295956	0	No
V21E	-2.34374	-0.828954	-1.01643	-1.07129	-1.50383	0.645816	0.0462571	0.0110684	0.0104837	0.00682764	0.944563	0.943693	0.938294	0.205381	0.301721	0.192948	95.1429	158	133.75	206.25	196	0.219089	0.412193	0.46789	0.32879	0.482243	0	Yes
V21N	-2.16529	-1.25327	-0.654708	-1.04476	-1.01562	0.685496	0.030754	0.0158158	0.0107626	0.0110773	0.977693	0.970371	0.970824	0.644863	0.730679	0.687312	182.143	451	260.25	374.5	327.75	0.162125	0.290136	0.233755	0.220885	0.248518	0	No
V21Q	-1.5476	-0.746508	-0.909431	-0.636817	-0.601887	0.801681	0.0500336	0.012303	0.0160967	0.0166593	0.952202	0.9568	0.957486	0.306719	0.51247	0.484614	72	195	138.75	182.75	188.75	0.208945	0.320669	0.360179	0.29462	0.280832	0	No
V21S	-0.213041	-0.560136	-0.389228	-0.499392	-0.565316	0.938854	0.0596723	0.0205259	0.0184243	0.0172691	0.957372	0.955186	0.953989	0.375299	0.486513	0.431464	124.429	580.75	479	532.75	589	0.121587	0.17559	0.14986	0.144432	0.149495	0	No
V21T	-0.12226	-0.587202	-0.0739162	-0.527838	-0.390063	0.943863	0.0581716	0.0279222	0.0179168	0.0205092	0.966974	0.956526	0.959211	0.502675	0.508054	0.510829	66.5714	421.5	266.75	333.5	301.25	0.162191	0.202488	0.178076	0.180499	0.20004	0	No
D22H	-0.0141732	0.0216681	0.331181	-0.606918	-0.755514	0.949322	0.101967	0.041292	0.0165771	0.0143209	0.933179	0.908453	0.906261	0.0543805	-0.264915	-0.293859	8.85714	45.75	43.25	50.75	59.5	0.397716	0.694597	0.55384	0.551742	0.546495	7	Yes
D22C	0.0393266	-0.123156	-0.355644	-0.197933	-0.077311	0.951835	0.089449	0.0212121	0.024746	0.0278302	0.926676	0.930208	0.933313	-0.0318867	0.0848933	0.117257	58.5714	313.5	270	250.5	283	0.17487	0.215893	0.19954	0.198006	0.19151	0	No
D22M	0.00403533	-0.483225	-0.208744	-0.205722	-0.238453	0.950191	0.0641369	0.0244865	0.0245588	0.0237868	0.957167	0.957242	0.956444	0.372582	0.51957	0.46878	144.857	855.75	541.25	610.5	694.75	0.127167	0.171572	0.147657	0.14633	0.148021	0	No
D22A	-0.139916	-0.276082	-0.104743	-0.26333	-0.193084	0.94292	0.0777508	0.0270975	0.0232159	0.0248634	0.944691	0.940704	0.942392	0.207081	0.25365	0.255225	46.5714	220	120.25	179.25	157.25	0.198888	0.284421	0.271946	0.283964	0.280459	46	Yes
D22I	-0.096175	-0.554421	-0.0448058	0.318091	-0.279641	0.945229	0.0599938	0.0287233	0.0407769	0.0228489	0.965881	0.978753	0.959729	0.488165	0.865448	0.518701	18.7143	82.75	69.25	46	84	0.286958	0.428989	0.385186	0.353863	0.346426	0	No
D22L	0.0297832	-0.582483	-0.212623	-0.130609	-0.0798552	0.951396	0.0584306	0.024394	0.0264239	0.0277614	0.963283	0.965397	0.966795	0.453708	0.650696	0.626081	66.1429	445.25	381.25	336.75	436.25	0.150243	0.192574	0.161186	0.160237	0.154651	0	No
D22V	0.10993	0.027721	-0.130809	-0.0225533	-0.131682	0.954971	0.102523	0.0264187	0.0293506	0.0263963	0.91804	0.920948	0.918018	-0.146443	-0.0640064	-0.115186	120.143	901.75	551.25	601	648.5	0.12093	0.141453	0.130119	0.126166	0.132477	3	Yes
D22F	0.145607	-0.318072	-0.291292	-0.353024	-0.591446	0.95648	0.0747928	0.0225902	0.0212666	0.0168312	0.944102	0.942766	0.938316	0.199269	0.286805	0.193279	65.7143	416.5	301.5	332.25	401.5	0.166394	0.203984	0.188531	0.18147	0.192468	0	No
D22W	0.0258624	-0.31838	-0.326852	-0.313769	-0.563748	0.951214	0.0747714	0.0218182	0.0220992	0.0172958	0.943024	0.943309	0.938458	0.18497	0.295543	0.195434	27.8571	193.5	145.75	138.75	170.25	0.229952	0.266232	0.247202	0.256766	0.274649	0	No
D22Y	0.0342906	-0.0471915	0.177542	-0.172881	-0.422098	0.951604	0.0958322	0.0356207	0.0253579	0.0198754	0.934266	0.923914	0.918478	0.0687905	-0.0163152	-0.108202	53.1429	358.75	215.25	299.25	306.75	0.173199	0.206391	0.179664	0.183011	0.200457	499	Yes
D22G	0.0495872	-0.226945	-0.264118	-0.241537	-0.201508	0.952304	0.0813481	0.023198	0.0237152	0.0246599	0.937413	0.937935	0.93889	0.110536	0.209128	0.202008	240.857	1662.75	1163	1319.25	1316.75	0.100324	0.125399	0.108624	0.10486	0.110634	130	Yes
D22K	-0.226319	0.0213539	-0.147806	0.0721283	-0.00551224	0.938087	0.101938	0.0259851	0.0321716	0.02984	0.916727	0.922988	0.920618	-0.163859	-0.0312114	-0.0756708	161.143	867.5	620.25	507.75	567.5	0.122701	0.165434	0.140534	0.146288	0.148926	0	No
D22P	-0.2902	-0.151886	0.0940265	-0.138792	-0.523784	0.934272	0.0871365	0.0328605	0.0262142	0.0179883	0.939788	0.932909	0.924534	0.14204	0.128319	-0.0161614	65.4286	313.75	251.75	225.75	298.5	0.175727	0.204827	0.184011	0.194081	0.211116	0	No
D22*	-2.28626	-1.18404	-1.04963	-0.652184	-1.13816	0.658851	0.032886	0.0107109	0.0158551	0.00981234	0.965787	0.973513	0.964449	0.486916	0.781197	0.590434	170.143	315.5	219.25	315.25	289	0.165391	0.282878	0.29042	0.211793	0.317067	0	No
D22R	0.101463	-0.281074	-0.113396	-0.378089	-0.312958	0.954605	0.0773936	0.0268703	0.0207511	0.0221167	0.945541	0.939345	0.940721	0.218361	0.231808	0.229833	267.714	1428.75	1032.5	1323	1354	0.0874561	0.114737	0.097851	0.100073	0.10296	0	No
D22E	-0.0525052	-0.101043	-0.0875902	-0.281316	-0.150667	0.947446	0.0912665	0.0275534	0.0228115	0.0259128	0.930739	0.925965	0.929082	0.0220019	0.0166674	0.0529463	100.857	498.5	372	496.5	459.25	0.147524	0.186875	0.16297	0.159712	0.164817	55	Yes
D22N	0.143499	0.0688684	-0.0770155	-0.103199	-0.240107	0.956392	0.106371	0.0278382	0.0271383	0.0237484	0.915424	0.914735	0.91141	-0.181141	-0.163907	-0.215605	27.1429	132.25	120.5	157.75	176.25	0.242605	0.342637	0.276626	0.258477	0.253759	1161	Yes
D22Q	-0.207392	-0.00718313	-0.327275	0.0318884	-0.0633702	0.939178	0.0993554	0.0218092	0.030942	0.0282098	0.915469	0.924674	0.921901	-0.180552	-0.00408944	-0.0561736	117.143	594.5	370.5	484.25	445.5	0.139288	0.178837	0.173312	0.150823	0.165865	0	No
D22S	-0.150642	0.0133584	-0.11382	0.0333803	0.165428	0.94234	0.101209	0.0268593	0.0309868	0.0352069	0.918786	0.922948	0.927241	-0.136544	-0.0318552	0.0249811	72	357	270.5	292.25	265.5	0.149367	0.177548	0.18112	0.160931	0.17623	0	No
D22T	0.321728	-0.0923096	0.161393	-0.590276	0.201981	0.96325	0.0919935	0.0350701	0.0168506	0.0364699	0.938672	0.920601	0.94009	0.127241	-0.0695813	0.220239	24.8571	233.5	171.75	218.5	189	0.228671	0.241488	0.206819	0.232537	0.239186	0	No
M23H	-0.316499	-0.626417	-0.082134	-0.845649	-0.459087	0.932638	0.0560599	0.0277	0.0131027	0.0191675	0.968661	0.953284	0.959613	0.525045	0.455925	0.516933	5.57143	42.5	22.5	32	32.75	0.585933	0.838956	1.20641	0.756004	0.850253	0	No
M23C	-0.0454709	0.0373601	-0.291635	0.0994397	-0.266516	0.947795	0.103413	0.0225826	0.0330329	0.0231437	0.912636	0.923062	0.91319	-0.218131	-0.030017	-0.188561	64.8571	385.75	242.5	258	265.25	0.167302	0.204133	0.201298	0.179337	0.204254	0	No
M23A	0.456308	-0.0233926	0.068338	0.178368	0.336876	0.967728	0.0979143	0.0320538	0.0356491	0.0415181	0.929612	0.933198	0.939111	0.00705463	0.132955	0.205361	32.7143	183.75	146.25	202	189	0.224586	0.281836	0.23219	0.215489	0.208459	0	No
M23I	-0.0303867	0.10798	-0.0284709	-0.164654	0.00637573	0.948537	0.110147	0.0291825	0.025562	0.0301861	0.911934	0.908357	0.91293	-0.227445	-0.266466	-0.192503	109	564.5	413.25	515.25	493.25	0.139458	0.179097	0.15534	0.153216	0.155852	7868	Yes
M23L	-0.00833315	-0.031045	-0.00898779	0.101149	-0.0741099	0.949603	0.0972404	0.0297396	0.0330876	0.0279169	0.926619	0.930004	0.924786	-0.0326501	0.0815978	-0.0123302	99.7143	506.25	447.75	453	470	0.134833	0.163054	0.1383	0.140024	0.150197	177	Yes
M23V	0.111094	-0.120091	-0.194964	-0.0380039	-0.0793998	0.955021	0.089699	0.0248178	0.0289136	0.0277737	0.93025	0.934365	0.933216	0.0155273	0.15172	0.115777	20.7143	149.5	80.75	101.5	133.75	0.279867	0.320795	0.414299	0.28359	0.289833	772	Yes
M23F	-0.371105	-0.306516	-0.237001	-0.1355	-0.380614	0.929126	0.0755963	0.0238205	0.0262984	0.0206998	0.942808	0.945396	0.93957	0.182109	0.329096	0.212334	56.8571	303	220	231.5	196	0.184786	0.235122	0.208435	0.197545	0.275652	0	No
M23W	-0.0863044	0.0747656	-0.716086	-0.516376	-0.294416	0.945738	0.106933	0.0148882	0.0181196	0.0225213	0.901117	0.904256	0.908568	-0.370925	-0.332392	-0.258801	14.2857	94	66.75	78.25	106	0.346183	0.403406	0.650873	0.487428	0.33214	0	No
M23Y	-0.282962	-0.826532	-0.664735	-0.697281	-0.731368	0.934715	0.0463641	0.0156604	0.0151666	0.0146657	0.966592	0.966073	0.965547	0.497602	0.661564	0.607115	112.143	662.5	393	418.5	513.25	0.142789	0.19442	0.187692	0.183393	0.180085	0	No
M23G	0.0744079	-0.439579	-0.0856737	-0.0379139	-0.295819	0.953418	0.0668071	0.0276048	0.0289162	0.0224904	0.957656	0.959015	0.952395	0.37907	0.548075	0.407246	46.4286	258.75	162	173.75	208	0.17998	0.242495	0.224003	0.209777	0.251624	0	No
M23K	-0.267936	-0.520891	0.0268366	-0.631546	-0.22575	0.935626	0.0619128	0.0307909	0.0161804	0.0240835	0.965605	0.950261	0.9585	0.484506	0.407318	0.500015	96	519.25	324.5	475.25	399.75	0.149615	0.195104	0.163569	0.173682	0.172675	9	Yes
M23P	0.059705	-0.179168	0.115465	0.160435	-0.135265	0.952761	0.0849907	0.0335487	0.0350377	0.0263044	0.944037	0.945569	0.936655	0.198405	0.331872	0.168042	116.429	831.75	565.25	615.75	640.5	0.124746	0.142691	0.121757	0.119506	0.13429	0	No
M23*	-2.1524	-1.03162	-1.05226	-0.842416	-0.750579	0.68827	0.0380946	0.010683	0.0131446	0.0143907	0.959545	0.963044	0.964825	0.404126	0.612859	0.596137	205.571	323	269.75	335.25	294.5	0.150152	0.296432	0.249939	0.216955	0.265486	0	No
M23R	-0.0679441	-0.243165	-0.00692381	-0.178941	-0.0271418	0.946672	0.0801442	0.0297992	0.0252086	0.0292202	0.94509	0.940382	0.944494	0.212382	0.248478	0.287171	87.8571	592.5	382.75	480	416	0.136421	0.155213	0.145789	0.139873	0.153933	64	Yes
M23D	-0.596555	-0.00403592	-0.243862	-0.724909	-0.676699	0.912766	0.0996374	0.0236615	0.0147594	0.0154771	0.914548	0.905482	0.906206	-0.192769	-0.312691	-0.294693	27	67.25	79.25	134.25	97	0.271253	0.405888	0.379472	0.367776	0.378234	0	No
M23E	-0.0952241	-0.526379	-0.0592624	-0.212186	-0.54773	0.945278	0.0615948	0.0283227	0.0244044	0.0175701	0.963715	0.959614	0.952545	0.459431	0.557709	0.409516	21.8571	125	110.5	105.25	109	0.265691	0.370937	0.307581	0.329467	0.375672	0	No
M23N	0.237901	-0.176497	-1.41652	-0.134389	-0.011246	0.960164	0.0851987	0.0074459	0.0263268	0.0296745	0.918389	0.936957	0.940328	-0.141822	0.193406	0.22386	4.57143	45	29.25	51.25	37	0.500559	0.600598	0.918919	0.431929	0.565341	0	No
M23Q	-0.12344	0.0309338	0.0740292	-0.217249	-0.177537	0.9438	0.102819	0.0322309	0.0242842	0.0252431	0.922564	0.914591	0.915546	-0.0864279	-0.166215	-0.15275	154.571	830.25	483	589.25	669.75	0.124558	0.167137	0.144979	0.149677	0.146303	0	No
M23S	-0.00553949	-0.196393	-0.547822	-0.297827	-0.0571961	0.949736	0.0836607	0.0175685	0.0224463	0.0283796	0.929098	0.933986	0.94	0.000246029	0.145629	0.21888	108.571	649.5	496.75	509.5	538.25	0.129875	0.157103	0.162841	0.14621	0.146489	0	No
M23T	0.124285	-0.265817	-0.0104057	-0.357652	-0.280357	0.955584	0.07849	0.0296987	0.0211705	0.0228329	0.947303	0.938657	0.94033	0.241731	0.220741	0.223892	63.2857	359.25	309.5	370.25	384.75	0.15938	0.198858	0.160435	0.166422	0.170778	312	Yes
S24H	-0.232848	-0.0111037	0.337766	-0.176336	-0.486213	0.937707	0.0990051	0.0415535	0.0252727	0.0186641	0.935891	0.919192	0.912582	0.0903479	-0.0922495	-0.197798	30.8571	81.75	107.25	79.5	111	0.232738	0.399546	0.244959	0.320576	0.352285	0	No
S24C	0.0892648	-0.353787	-0.0751431	-0.361282	-0.157076	0.954074	0.0723586	0.0278889	0.0210954	0.0257515	0.951986	0.945054	0.949794	0.303853	0.323601	0.367719	32	246	159.5	176.5	225.5	0.221928	0.248814	0.236367	0.234005	0.224225	0	No
S24M	-0.365693	-1.15764	0.192822	-0.383706	0.0385432	0.929481	0.0337363	0.0361494	0.0206372	0.0311422	1.0027	0.985587	0.997112	0.976592	0.975335	1.08681	10.4286	46.5	44.25	46	38.5	0.407838	0.874292	0.364004	0.433554	0.495767	0	No
S24A	-0.0742752	-0.227919	0.15436	-0.0348263	0.0477745	0.946352	0.0812754	0.0348329	0.029003	0.0314219	0.949049	0.943018	0.945511	0.264896	0.29086	0.302628	58.7143	308	183.25	250	241.25	0.168126	0.213867	0.199735	0.185703	0.199675	144	Yes
S24I	-0.880389	-0.36851	1.34765	0.38544	0.279735	0.88736	0.0713765	0.106363	0.0434942	0.0393028	1.0448	0.966959	0.96218	1.535	0.675809	0.555941	10.4286	47.75	27.25	26	44.75	0.519402	0.812223	0.549144	0.609344	0.628314	0	No
S24L	-0.0741127	-0.0436647	-0.352658	-0.156143	-0.383026	0.94636	0.0961382	0.0212742	0.0257749	0.020651	0.919073	0.923567	0.918455	-0.132737	-0.0219006	-0.10855	60.5714	319	279.25	362.5	346.5	0.162315	0.204453	0.1932	0.152745	0.185476	13100	Yes
S24V	-0.567724	-0.354462	-0.34959	-0.143213	-0.237029	0.915034	0.0723132	0.0213382	0.0261016	0.0238198	0.942962	0.948014	0.945587	0.184141	0.371198	0.303785	91.8571	297.75	221.25	218.75	270.75	0.167304	0.224609	0.211878	0.197863	0.196847	0	No
S24F	-0.153807	-0.157628	-0.0269617	-0.356272	-0.550823	0.942168	0.0866808	0.0292253	0.0211991	0.0175168	0.937066	0.928899	0.9252	0.10593	0.063839	-0.00604304	39.7143	186.25	112	186.5	186.5	0.214316	0.267675	0.29972	0.234276	0.26376	0	No
S24W	0.132486	-1.20335	-0.0212136	-0.210314	-1.05467	0.955931	0.0322775	0.0293888	0.024449	0.0106575	0.996882	0.991596	0.977128	0.899404	1.07195	0.783116	31	158.25	107.25	147.75	172.25	0.2218	0.45699	0.2629	0.23938	0.353437	0	No
S24Y	-0.183703	-0.412542	-0.620178	-0.392044	-0.1978	0.940517	0.0685125	0.0163623	0.0204694	0.0247493	0.94357	0.947782	0.952211	0.19221	0.36746	0.404453	31.2857	175.25	148.5	76.25	122.75	0.234571	0.299427	0.284694	0.337695	0.277927	0	No
S24G	-0.557935	-0.143693	0.940018	-0.0820419	-0.501895	0.915792	0.0877904	0.0733672	0.0277025	0.0183791	0.982879	0.93234	0.922654	0.713649	0.119171	-0.0447324	20.8571	112.25	77.75	108	115.75	0.277975	0.37432	0.321145	0.287288	0.361626	0	No
S24K	-0.42254	-0.748598	-0.573457	0.44396	-0.683733	0.925663	0.0499343	0.0171315	0.0459949	0.0153703	0.963895	0.995522	0.96203	0.461821	1.13507	0.553661	2.85714	13.75	15.5	19.25	12	0.781374	1.4319	0.859489	0.833851	2.31593	0	No
S24P	-1.12332	-0.869768	-0.887922	-1.08186	-0.553525	0.8607	0.0444895	0.0125672	0.0103747	0.0174704	0.962362	0.95988	0.967958	0.441485	0.561991	0.643747	206.714	574.25	501.5	694.75	638.5	0.114105	0.191174	0.174185	0.166821	0.152792	92	Yes
S24*	-2.3038	-1.15364	-1.15442	-1.1424	-0.714601	0.654898	0.0338668	0.00965559	0.00977114	0.01491	0.962477	0.96265	0.97038	0.44302	0.606522	0.680553	236.286	355.75	270.25	423.25	377.25	0.147571	0.266123	0.263898	0.221989	0.203353	0	Yes
S24R	-0.0280637	-0.284921	-0.199158	-0.20547	0.0924474	0.94865	0.0771193	0.0247165	0.0245648	0.0328103	0.943283	0.943128	0.951619	0.188404	0.29263	0.395453	69.8571	339.75	327.25	350.25	327	0.147471	0.222027	0.177838	0.165104	0.193222	0	No
S24D	-1.79348	-0.370779	2.22864	0.796917	0.120396	0.759685	0.0712263	0.223141	0.064213	0.0337089	1.28314	0.989916	0.948322	4.69658	1.04494	0.345337	6.42857	20	14.25	12.5	6	1.11462	2.00629	1.19655	0.613894	1.27399	0	No
S24E	-0.340439	0.536535	0.0315146	-0.310288	0.299286	0.931119	0.15967	0.0309308	0.0221745	0.0400477	0.856987	0.848731	0.865755	-0.956321	-1.22519	-0.909428	28.8571	74.75	67.25	114.75	60.5	0.248961	0.363635	0.313094	0.296287	0.343295	0	No
S24N	-0.0921841	-0.0476714	0.0770884	0.352855	-0.21075	0.945435	0.0957906	0.0323264	0.0421586	0.0244386	0.930497	0.940625	0.922527	0.0187915	0.252382	-0.0466571	25.2857	141.5	103.5	77.5	115.25	0.249181	0.302184	0.292992	0.268339	0.311251	0	No
S24Q	-0.0547292	-0.100453	0.489383	-0.542796	-0.355647	0.947335	0.0913155	0.0480297	0.0176555	0.0212121	0.951868	0.920768	0.924304	0.302279	-0.0668941	-0.0196509	10.5714	57.5	36.5	60.75	34.25	0.383468	0.436119	0.429195	0.40845	0.82962	0	No
S24T	-0.335277	0.370753	0.178454	0.421583	0.169934	0.931449	0.138659	0.0356521	0.0450229	0.0353603	0.885011	0.894367	0.884723	-0.584582	-0.491414	-0.621178	101.143	415.75	311.75	337.75	372.5	0.146302	0.178319	0.162758	0.151849	0.165688	19	Yes
M25C	0.480658	0.278978	0.214869	0.28221	0.267958	0.96848	0.128057	0.0369255	0.0393964	0.0388605	0.902172	0.904572	0.90405	-0.356931	-0.327324	-0.327454	22.1429	241.75	117.75	117.5	105.5	0.25323	0.233481	0.240652	0.231899	0.275409	0	No
M25A	0.24267	0.0210815	0.00267554	-0.578788	0.0772061	0.960346	0.101913	0.030078	0.017042	0.0323301	0.92278	0.910028	0.925019	-0.0835706	-0.239599	-0.00878713	14.5714	78.75	61	99.75	76	0.318374	0.373073	0.346139	0.318336	0.334073	0	No
M25I	-0.15261	-0.121548	0.0322127	0.0182503	0.0370148	0.942233	0.0895801	0.0309517	0.0305357	0.0310961	0.935664	0.935237	0.935812	0.087335	0.165744	0.15523	138.857	681	423.25	551.5	484.75	0.132396	0.172324	0.153117	0.144424	0.154749	1408	Yes
M25L	-0.231457	-0.074329	-0.222725	0.273267	0.283301	0.937788	0.0935064	0.0241547	0.0390593	0.0394377	0.924092	0.939418	0.939813	-0.0661596	0.232969	0.216037	76.1429	430.5	258.5	264.5	285.75	0.147369	0.171864	0.184669	0.162614	0.173689	158	Yes
M25V	-0.0874048	-0.100472	0.154384	-0.196479	-0.440714	0.945681	0.0913139	0.0348337	0.0247812	0.019516	0.937992	0.927753	0.922478	0.118215	0.0454038	-0.0474027	28.5714	166.75	136.5	164.75	157.75	0.226225	0.299878	0.315585	0.232412	0.295249	396	Yes
M25F	0.0919205	-0.532631	-0.175747	-0.305665	0.253677	0.95419	0.0612345	0.0252872	0.022275	0.0383306	0.961301	0.958194	0.974992	0.42742	0.53488	0.750648	18.8571	100.25	90	124.25	102	0.271829	0.36429	0.297177	0.270723	0.279344	0	No
M25W	-0.0211868	0.000982708	-0.421649	-0.493171	-0.577563	0.948984	0.100088	0.0198842	0.0185371	0.0170625	0.913675	0.912352	0.910909	-0.204344	-0.202216	-0.223224	9.28571	30	31.25	26.75	59	0.363833	0.806842	0.594234	1.01471	0.702448	0	No
M25Y	-0.128389	-0.118082	-0.250067	-0.375562	-0.525603	0.943537	0.0898632	0.0235186	0.0208025	0.0179562	0.927888	0.925156	0.922311	-0.015815	0.00366124	-0.0499385	129.286	621.5	428.75	627.75	535.5	0.135306	0.17777	0.162368	0.153306	0.172299	0	No
M25G	0.0351693	-0.663418	0.17341	0.283574	-0.0183706	0.951644	0.0541338	0.0354791	0.039448	0.02947	0.979638	0.983901	0.973255	0.670661	0.948218	0.724248	9.71429	63	20.75	52.25	71	0.378804	0.76554	0.716652	0.489173	0.380273	0	No
M25K	-0.507132	0.253703	-0.0841036	0.0810617	0.810308	0.919628	0.125261	0.027647	0.0324509	0.0650224	0.890564	0.895387	0.929512	-0.510911	-0.47501	0.0594959	45	114.5	125.25	114.25	108.75	0.213632	0.316348	0.245601	0.252866	0.243279	633	Yes
M25P	-0.921084	-0.594261	-0.918002	-0.994047	-0.5867	0.883228	0.057786	0.0121993	0.0113161	0.0169099	0.947663	0.946703	0.952816	0.246511	0.350119	0.413645	133.429	379.75	341.5	407.75	423.5	0.144081	0.229434	0.221985	0.212586	0.19696	0	No
M25*	-2.2742	-0.369304	-0.901576	-0.21837	-0.352377	0.661558	0.0713239	0.0123989	0.0242576	0.02128	0.909229	0.926147	0.92184	-0.263329	0.0195939	-0.0570976	56.4286	91.5	57.5	84.75	81.5	0.270777	0.432491	0.571711	0.508206	0.452776	0	No
M25R	-0.160754	-0.185018	0.480197	0.0695357	-0.143933	0.941788	0.0845369	0.0476114	0.032091	0.0260833	0.958704	0.942348	0.936165	0.392972	0.280086	0.160601	20.7143	110.25	83.5	116.75	113.75	0.272351	0.347347	0.277321	0.281914	0.307118	53	Yes
M25D	0.49527	0.291019	-0.430749	0.221342	-0.150093	0.968923	0.129408	0.0197076	0.0371563	0.0259273	0.884431	0.900993	0.890264	-0.592275	-0.384866	-0.536963	6.85714	43.25	58.5	39	48.75	0.486946	0.509862	0.423392	0.485535	0.487865	0	No
M25N	-0.636751	0.0419098	-0.0105957	0.167718	-0.0174226	0.909512	0.103836	0.0296932	0.0352848	0.0294971	0.91573	0.921587	0.915526	-0.177089	-0.0537337	-0.153059	28.5714	54.5	46.75	65	52.75	0.250899	0.465269	0.411277	0.329641	0.419567	1	No
M25Q	-1.14308	0.347054	0.648757	0.18966	0.447167	0.858315	0.135853	0.0558645	0.0360394	0.0461358	0.90032	0.878613	0.889535	-0.381505	-0.744717	-0.548037	0.714286	250.75	104.75	117.5	114	1.58193	0.22719	0.221955	0.246419	0.263211	0	No
M25S	-0.160173	0.0483225	0.358396	0.239014	0.0373418	0.94182	0.104434	0.0423829	0.0377937	0.0311059	0.931011	0.926285	0.919483	0.0256204	0.0218101	-0.0929224	23.1429	133.5	98.75	82.75	119.25	0.276269	0.319422	0.359655	0.312868	0.315193	0	No
T26H	-0.0288426	-0.663899	0.0805587	-0.382407	-0.494072	0.948612	0.0541092	0.0324351	0.0206635	0.0185207	0.976343	0.963957	0.961737	0.626948	0.627548	0.549207	11.8571	45.25	22.25	28.25	39.25	0.386089	0.826474	0.680484	1.05454	0.746492	0	No
T26C	-0.198635	-0.107005	0.456404	-0.181107	-0.385731	0.939676	0.0907732	0.046544	0.0251554	0.0205964	0.950479	0.928249	0.923644	0.283854	0.0533855	-0.0296817	13	65.5	44.5	44	72	0.320112	0.413468	0.446334	0.416872	0.395194	0	No
T26M	-0.79222	-0.127135	0.0435478	-0.1532	0.0266943	0.895876	0.0891255	0.0312935	0.0258489	0.0307866	0.93311	0.927271	0.932563	0.0534589	0.0376543	0.105858	6.57143	18	17.25	26.75	21	0.587041	0.85528	0.724076	0.612563	0.62243	0	No
T26A	0.150371	-0.0793034	0.0680685	0.273863	-0.0223578	0.956678	0.0930856	0.0320454	0.0390817	0.0293562	0.933984	0.941146	0.931276	0.0650581	0.260764	0.086293	63.5714	225	170.75	177	224.25	0.159945	0.235809	0.204345	0.197477	0.215118	596	Yes
T26I	-0.0219024	-0.284528	-0.358559	0.0783662	-0.197036	0.948949	0.0771474	0.0211517	0.0323664	0.0247677	0.939647	0.951144	0.943323	0.140169	0.421512	0.269378	181.429	893.75	630.75	650	735.75	0.121812	0.165354	0.147414	0.13754	0.142194	7390	Yes
T26L	-0.381015	-0.248373	-0.411101	-0.393569	-0.0387348	0.92847	0.0797611	0.0200908	0.0204388	0.0288931	0.934311	0.934669	0.943453	0.069394	0.156621	0.271357	33.7143	173	85	142.75	155.75	0.221943	0.312213	0.62819	0.36392	0.348112	0	No
T26V	-0.282521	0.0350543	-0.161258	0.138197	-0.249779	0.934742	0.103199	0.0256468	0.0342936	0.0235252	0.914692	0.923476	0.912563	-0.190851	-0.0233579	-0.198089	19.4286	143.5	126.5	126	113.25	0.3399	0.301986	0.281082	0.235965	0.34071	0	No
T26F	-0.288375	0.109987	0.360892	-0.213138	0.326216	0.934384	0.110343	0.0424843	0.0243817	0.0410959	0.923916	0.905537	0.92248	-0.0684971	-0.311806	-0.0473748	8.14286	27.25	31.5	45	27.5	0.413142	1.35495	0.471	0.405695	0.631757	0	No
T26W	0.231545	0.663303	0.460845	-0.567455	-1.73912	0.95992	0.177421	0.0467415	0.0172329	0.00540391	0.856896	0.830073	0.819787	-0.957519	-1.52519	-1.60801	0.571429	14.5	26.5	31	24	1.6067	1.52168	0.547256	0.82721	1.89863	0	No
T26Y	0.0232278	-0.408443	-0.176788	-0.810681	-0.396395	0.951092	0.0687745	0.0252615	0.0135626	0.0203823	0.953001	0.941109	0.948005	0.317316	0.260167	0.340528	36.8571	198.75	187.25	186	189.5	0.205592	0.273058	0.215596	0.273746	0.256438	0	No
T26G	-0.273536	-0.984921	-0.567206	-0.692385	-0.627921	0.935288	0.0398432	0.0172371	0.0152399	0.0162382	0.975376	0.973259	0.974316	0.614121	0.777104	0.740374	142.714	787.75	611.75	701.25	737	0.130925	0.190957	0.154587	0.153837	0.15545	0	No
T26K	0.0344177	-0.605538	-0.327438	-0.845999	-0.613212	0.95161	0.0571751	0.0218057	0.0130982	0.0164748	0.96196	0.953035	0.956477	0.436162	0.451929	0.46927	85.2857	530.25	343.75	570.75	537.25	0.153836	0.198951	0.181562	0.174258	0.175114	62	Yes
T26P	-0.0482814	0.261655	0.00227596	0.347349	0.0593328	0.947656	0.126135	0.0300663	0.0419368	0.0317756	0.895303	0.907037	0.896974	-0.448055	-0.287687	-0.434996	24.2857	49.75	50.25	47.5	61.5	0.248999	0.665524	0.476113	0.50624	0.465041	147	Yes
T26*	-2.35577	-0.437634	-0.954228	-1.09799	-1.05335	0.64306	0.0669284	0.0117704	0.0102104	0.0106716	0.912627	0.910377	0.911041	-0.218256	-0.233982	-0.22122	414.429	525.5	513.5	683.25	601.25	0.121459	0.196451	0.189608	0.18114	0.193684	0	No
T26R	0.047875	-0.441316	-0.427599	-0.520031	-0.25122	0.952226	0.0666988	0.0197685	0.0180547	0.0234921	0.94967	0.947928	0.953478	0.273133	0.369809	0.423697	64	241.75	292	278.25	301.25	0.157762	0.246045	0.192645	0.19688	0.196586	3	Yes
T26D	0.104213	-0.05656	-0.203397	-0.0442682	0.0366489	0.954724	0.0950235	0.0246145	0.0287383	0.0310851	0.9243	0.928417	0.930776	-0.0634014	0.0560812	0.0786901	84	365.75	291.75	295.5	291.75	0.15528	0.204913	0.187074	0.179761	0.189285	0	No
T26E	0.322222	0.0783377	0.228935	-0.247784	-0.0826378	0.963267	0.107275	0.037429	0.0235711	0.0276864	0.92456	0.910925	0.914932	-0.0599631	-0.22517	-0.162088	7.28571	182.75	143.75	159.25	160	0.450038	0.281206	0.214106	0.238711	0.268381	0	No
T26N	-0.0463258	-0.06129	0.332296	-0.117703	0.104545	0.947753	0.0946175	0.0413362	0.0267579	0.0331964	0.941218	0.926319	0.932841	0.161007	0.0223581	0.110073	36.8571	174.25	120.25	130.5	149.5	0.211761	0.271821	0.22456	0.251405	0.233917	0	No
T26Q	0.227471	-0.50421	0.0247875	-0.0604406	-0.223474	0.959763	0.0628888	0.0307298	0.0282903	0.0241371	0.965384	0.962856	0.958582	0.481583	0.60984	0.501268	51.1429	167	162.25	202.5	203.5	0.188091	0.315218	0.220537	0.205428	0.235636	0	No
T26S	-0.788492	-0.288735	-0.162687	-0.366583	-0.361056	0.896223	0.0768484	0.0256111	0.0209862	0.0211	0.941148	0.936175	0.936297	0.160084	0.180827	0.162594	193	598.25	510.5	529	532.75	0.118344	0.164284	0.143264	0.148133	0.155769	12	Yes
Y27H	-1.72936	-0.781679	-0.949693	-0.877066	-0.901711	0.771197	0.0483881	0.0118233	0.0127026	0.0123972	0.951849	0.952952	0.952569	0.302029	0.450593	0.40988	116.857	220	187	278.5	263.75	0.170366	0.300499	0.286582	0.271477	0.257667	14	Yes
Y27C	-2.03108	-0.766938	-1.99918	-0.701511	-0.861568	0.713688	0.0490714	0.00417158	0.0151035	0.0128984	0.936718	0.951376	0.948383	0.101316	0.425251	0.346264	34	76.75	49.5	54.5	73	0.352508	0.618958	1.37815	0.603114	0.547863	149	Yes
Y27M	-0.424738	-1.64108	-0.903264	-0.296874	-0.20702	0.925511	0.0210763	0.0123782	0.0224673	0.0245277	0.990474	1.00154	1.00383	0.814404	1.23185	1.18891	20.7143	104.25	83.25	108.25	98.25	0.286606	0.563963	0.505556	0.28925	0.389125	0	No
Y27A	-1.96701	-1.15996	-0.535341	-0.985977	-0.833929	0.726597	0.0336607	0.0177853	0.0114068	0.0132551	0.977603	0.968884	0.971394	0.64366	0.706763	0.695977	435.429	574	510.25	794.25	738.25	0.111017	0.229772	0.162307	0.164395	0.163402	0	No
Y27I	-0.967951	-0.84762	-0.681037	-0.573543	-0.859088	0.878306	0.0454406	0.0154111	0.0171301	0.0129301	0.965199	0.967126	0.962432	0.479125	0.678492	0.559774	54.7143	293.75	218	283.75	268.5	0.19827	0.288398	0.252767	0.213002	0.257554	0	No
Y27L	-0.072266	-0.221442	-0.555531	0.071935	-0.576833	0.946454	0.0817603	0.017436	0.0321656	0.0170748	0.930761	0.945756	0.930399	0.0222981	0.334883	0.0729702	10.7143	76	29.75	52.25	51.25	0.375297	0.432455	0.7404	0.437044	0.882578	0	No
Y27V	-1.91391	-1.15069	-0.710483	-1.13451	-1.12457	0.737018	0.0339634	0.0149706	0.00984777	0.00994522	0.973696	0.966836	0.966966	0.591835	0.673838	0.628677	510.286	1087.5	764.25	989.75	993.25	0.0957674	0.171194	0.144055	0.150215	0.151383	0	No
Y27F	-0.477572	-0.0213354	0.201164	0.397487	-0.649788	0.921786	0.0980961	0.0364412	0.0439982	0.0158925	0.930361	0.93837	0.909257	0.0169872	0.216126	-0.248329	8.28571	30	31.75	20	20.75	0.443343	0.586387	0.552029	0.569461	1.13715	6	Yes
Y27W	-0.594667	-1.00995	0.0856604	-0.920266	-0.59521	0.912916	0.0388966	0.0325956	0.0121721	0.0167691	0.992842	0.970331	0.975308	0.845815	0.730024	0.755454	52.5714	133.5	88.25	108.25	79.75	0.215905	0.379669	0.343973	0.434146	0.468147	0	No
Y27G	-2.30088	-0.570865	-0.587525	-1.10015	-0.618164	0.655557	0.0590731	0.0168962	0.0101886	0.0163948	0.93396	0.924253	0.933228	0.0647405	-0.0108605	0.115956	240.286	365	294.75	418	349.5	0.143549	0.276296	0.206504	0.216342	0.19815	0	No
Y27K	-1.83776	-0.569154	-0.461715	-0.538191	-0.717923	0.75151	0.0591683	0.0191182	0.0177356	0.0148613	0.945316	0.943535	0.939853	0.215372	0.299169	0.216645	214.286	367.75	322	406.75	398.5	0.139511	0.225555	0.19368	0.189529	0.212248	0	No
Y27P	-1.88736	-1.41038	-0.806567	-0.741478	-0.519158	0.742132	0.0264007	0.0136178	0.0145204	0.0180702	0.982453	0.983672	0.988495	0.708005	0.944544	0.955851	68.8571	135.75	103	129.75	133.75	0.226057	0.858428	0.488393	0.387721	0.41112	0	No
Y27*	-2.55138	-0.193895	-0.763184	-0.352917	-0.715239	0.597019	0.0838524	0.014213	0.0212688	0.0149006	0.88051	0.891301	0.88155	-0.644281	-0.540708	-0.669386	48.7143	94.75	62.5	75.75	66.5	0.369349	0.419965	0.740416	0.507801	0.556319	0	Yes
Y27R	-2.09742	-0.719848	-0.106703	-0.699912	-0.755378	0.699942	0.051316	0.0270459	0.0151273	0.0143228	0.963932	0.947155	0.946044	0.462314	0.357387	0.310727	179	371	270.75	337.25	344	0.148283	0.272354	0.231247	0.201042	0.2274	0	No
Y27D	-1.89964	-0.414138	-0.785646	-0.555459	-0.705713	0.739775	0.0684107	0.0139017	0.0174372	0.0150411	0.924906	0.929433	0.92636	-0.0553725	0.0724181	0.0115836	94.8571	208	207	193.75	235.25	0.195081	0.274599	0.269381	0.242587	0.254932	0	Yes
Y27E	-2.58584	-1.11102	-0.302362	-0.334599	-0.557142	0.588702	0.0352896	0.022347	0.0216535	0.0174084	0.977148	0.975952	0.968701	0.637622	0.820418	0.655037	61.4286	65	54	68.75	77.75	0.29133	0.582617	0.66337	0.564876	0.416142	0	No
Y27N	-2.01443	-0.419046	-0.382849	-0.525471	-0.663373	0.717076	0.0680986	0.0206546	0.0179585	0.0156814	0.931875	0.928281	0.925267	0.0370714	0.0538997	-0.00501905	103	182.25	156.5	205.5	229	0.1962	0.284207	0.288349	0.274362	0.264917	1	Yes
Y27Q	-1.59707	-0.977083	-0.668846	-0.881176	-0.6771	0.793699	0.0401441	0.0155972	0.0126512	0.015471	0.968453	0.9648	0.968296	0.522285	0.641094	0.648886	92.7143	293.5	203.75	270.75	278.25	0.18345	0.284234	0.243849	0.264837	0.24626	0	No
Y27S	-2.1713	-0.262086	-0.263185	-0.580505	-0.452234	0.684199	0.0787603	0.0232192	0.0170132	0.0192968	0.915971	0.907451	0.910568	-0.173885	-0.281021	-0.228406	133	233.25	222.25	288.5	306.5	0.169769	0.258115	0.250296	0.217902	0.239121	1	Yes
Y27T	-2.01742	-1.10914	-0.787276	-1.0906	-0.788105	0.716471	0.0353534	0.0138794	0.0102854	0.013868	0.969436	0.964502	0.96942	0.535326	0.636307	0.665977	225.429	818	669.25	979.5	914	0.142161	0.206512	0.163707	0.154635	0.155898	0	No
G28H	-0.128627	-0.804471	-0.395896	-0.554477	-0.715513	0.943524	0.0473493	0.0203923	0.017454	0.0148966	0.970798	0.967718	0.965053	0.553397	0.688016	0.599607	98.5714	429.75	307.25	329.75	353.5	0.147824	0.233504	0.188743	0.199267	0.213777	0	No
G28C	0.241706	-1.08628	0.185132	-0.370331	-1.01573	0.96031	0.0361413	0.0358824	0.0209093	0.0110761	0.99972	0.983785	0.973594	0.937045	0.946365	0.729409	9.42857	51.25	42.25	53.75	87.25	0.363047	1.33459	0.407508	0.540568	0.564869	0	No
G28M	-0.0280427	0.0411533	-0.195688	-0.370753	-0.0963174	0.948651	0.103765	0.0248003	0.0209007	0.0273205	0.914526	0.910682	0.917028	-0.193055	-0.229072	-0.130232	11.1429	81.75	59	80.25	65	0.358131	0.398671	0.382076	0.336268	0.367947	0	No
G28A	-0.795462	-0.843086	-0.575895	-0.770754	-0.476801	0.895573	0.0456377	0.0170905	0.0141073	0.0188373	0.967504	0.96423	0.969432	0.509699	0.631926	0.666149	477.429	1287.75	1018	1205.5	1309.5	0.0867948	0.145191	0.12207	0.121017	0.11306	8	Yes
G28I	-1.5776	-1.07499	-0.612786	-1.22466	-1.1028	0.796869	0.0365367	0.0164817	0.00900656	0.0101619	0.974301	0.965057	0.966474	0.599864	0.645231	0.621207	90.1429	226.25	172.75	227.25	214.5	0.183555	0.30647	0.295987	0.298668	0.291092	1	No
G28L	-0.38923	-0.880178	-0.480163	-0.726185	-0.761116	0.927923	0.0440491	0.0187753	0.0147408	0.014242	0.972201	0.967905	0.967377	0.571999	0.691028	0.634923	276.143	1391.75	970.75	1423.5	1312.25	0.0958725	0.143207	0.120484	0.113858	0.125775	0	No
G28V	-1.20025	-0.776063	-0.703378	-0.667208	-0.64592	0.851218	0.0486473	0.0150758	0.0156224	0.0159531	0.959849	0.960477	0.960858	0.40816	0.571591	0.53585	200.714	796.75	672	836	811.25	0.114591	0.170759	0.140087	0.132084	0.143415	163	Yes
G28F	-0.0785107	-0.885781	-0.315167	-0.51288	-0.292641	0.946136	0.0438137	0.022069	0.0181819	0.0225604	0.976468	0.972378	0.976988	0.628613	0.762946	0.780983	34.8571	229.75	160	183.75	164	0.218349	0.304404	0.268553	0.238211	0.292154	0	No
G28W	-0.203306	-0.337815	-0.614913	-0.599039	-0.162324	0.939411	0.073438	0.0164473	0.016706	0.0256201	0.938252	0.938516	0.947671	0.121675	0.218465	0.33545	43.1429	245.5	174.5	211.25	218	0.201328	0.253005	0.25905	0.249395	0.225735	0	No
G28Y	-0.0715034	-0.639174	-0.126644	-0.57855	-0.853578	0.946492	0.0553886	0.0265261	0.017046	0.0130006	0.968626	0.958747	0.954592	0.524589	0.543765	0.440628	128.286	707.5	512.5	626	708	0.131445	0.186764	0.147191	0.156696	0.167107	0	No
G28K	-0.260889	-0.65261	-0.478897	-0.525711	-0.389657	0.936049	0.0546899	0.0187986	0.0179543	0.0205173	0.960871	0.959987	0.962675	0.421708	0.563709	0.563462	131.714	588.75	477.5	659.25	585.75	0.135456	0.19457	0.166058	0.151965	0.159251	0	No
G28P	-1.84289	-0.945588	-0.507406	-0.898943	-0.601652	0.75055	0.0413754	0.0182799	0.0124311	0.0166632	0.96846	0.960786	0.966327	0.522385	0.576561	0.618966	117.571	203.75	209.5	242.25	270.75	0.178865	0.322307	0.248794	0.271909	0.246909	0	No
G28*	-2.22589	-0.812386	-0.687391	-0.692566	-1.1572	0.672287	0.0469936	0.015315	0.0152371	0.00962905	0.951781	0.951668	0.943614	0.301131	0.429947	0.273799	205.429	287	245.5	357	369.5	0.151566	0.299109	0.265071	0.203604	0.30984	0	Yes
G28R	-0.96527	-0.903754	0.593711	-0.447308	-0.475761	0.878593	0.0430669	0.0530311	0.0193902	0.0188565	1.01207	0.972443	0.97184	1.10086	0.763995	0.702745	61.5714	231.25	176.25	255.75	198.75	0.204453	0.451194	0.198383	0.277409	0.376088	1476	Yes
G28D	-0.241089	-0.451783	-0.600028	-0.568028	-0.510555	0.937224	0.0660502	0.0166898	0.0172232	0.0182235	0.946379	0.946927	0.947958	0.229468	0.353716	0.339811	86.2857	324.75	292.25	313.5	286	0.155364	0.228538	0.206073	0.196759	0.215745	1	No
G28E	-0.453413	-0.202537	0.0531359	0.0144789	-0.23394	0.92351	0.0831909	0.0315855	0.0304242	0.0238918	0.942142	0.940916	0.934084	0.173263	0.257069	0.128972	16.4286	61	43.25	68.5	44.25	0.348314	0.542812	0.550168	0.449903	0.566547	1143	Yes
G28N	-0.203897	-0.636655	-0.67617	-0.0232033	-0.101433	0.939377	0.0555206	0.0154851	0.0293321	0.0271849	0.956666	0.971223	0.968937	0.365938	0.744369	0.658626	12	133.5	56.25	61.5	100	0.347735	0.33655	0.645086	0.440992	0.331545	0	No
G28Q	0.0449159	-0.452976	-0.496095	-0.443608	-0.567848	0.952091	0.0659767	0.018484	0.0194607	0.0172262	0.94913	0.950124	0.947853	0.265965	0.405117	0.338217	45.8571	341.75	207.25	273.25	229	0.18847	0.230772	0.240688	0.210521	0.238962	0	No
G28S	-0.309633	-0.549594	-0.324996	-0.765158	-0.41815	0.933068	0.0602666	0.0218579	0.0141854	0.0199525	0.957849	0.949851	0.95585	0.38162	0.400727	0.459747	151	700.25	507.5	601	533.25	0.119648	0.164777	0.140998	0.155708	0.15262	0	No
G28T	-1.8429	-0.637948	-1.01413	-0.634502	-0.812384	0.750549	0.0554528	0.0110937	0.0161334	0.0135399	0.940011	0.946462	0.943131	0.145002	0.346229	0.266457	146.571	358.75	257.5	313.5	343	0.155497	0.228077	0.265382	0.195675	0.234824	0	No
Q29H	0.276971	0.174838	0.0239268	-0.0440225	0.293975	0.961632	0.116872	0.0307042	0.0287451	0.039844	0.907438	0.905533	0.916436	-0.287078	-0.311872	-0.139229	53.4286	449	352.25	389	347	0.177568	0.187506	0.162599	0.162216	0.165581	72	Yes
Q29C	0.105093	-0.682067	-0.0629931	0.383686	-0.327161	0.954762	0.0531868	0.0282202	0.0434213	0.0218116	0.973054	0.989284	0.96637	0.583319	1.03479	0.619619	16.4286	167.5	94.25	99	108.25	0.280543	0.32846	0.299445	0.244737	0.311913	0	No
Q29M	-0.839448	0.326833	0.335553	-0.306811	0.0220921	0.891387	0.133496	0.0414654	0.0222501	0.0306496	0.891718	0.872004	0.880513	-0.495604	-0.850989	-0.685147	4.71429	24.25	23.5	31.25	20.75	0.65022	0.6543	0.694075	0.778703	0.753097	0	No
Q29A	0.136298	-0.024991	-0.181185	-0.462513	-0.0162581	0.956091	0.0977732	0.0251535	0.0191032	0.0295305	0.921993	0.916039	0.926348	-0.0940091	-0.142932	0.0114108	25.7143	162.25	162.75	177.25	203.5	0.236959	0.274905	0.255806	0.248001	0.218644	0	No
Q29I	0.0764725	-0.609282	-0.0957014	-0.210108	0.409266	0.95351	0.0569736	0.0273369	0.0244539	0.0444963	0.968001	0.964997	0.986274	0.516291	0.644265	0.922099	9.42857	86.75	77	101	58.5	0.363379	0.464081	0.304625	0.31241	0.349903	0	No
Q29L	0.0586035	-0.121434	-0.0963125	-0.184193	-0.148514	0.952711	0.0895894	0.0273207	0.0250798	0.0259671	0.932711	0.930458	0.931349	0.0481645	0.0889013	0.0873995	108	677.75	476.5	539.25	530.75	0.124722	0.143898	0.131036	0.134449	0.141728	101	Yes
Q29V	-0.025393	-0.261351	-0.108838	-0.223497	-0.287766	0.94878	0.0788137	0.0269898	0.0241365	0.0226682	0.943779	0.940867	0.939375	0.194986	0.25627	0.209377	171	948.25	665	867	868.25	0.111863	0.143292	0.121143	0.117556	0.124558	0	No
Q29F	-1.25532	-0.987419	-0.628998	-1.06133	-0.960076	0.844108	0.0397477	0.016221	0.0105876	0.0117026	0.971582	0.965016	0.966308	0.563796	0.644565	0.618683	189.857	776.75	543.5	718	659.25	0.132237	0.192725	0.16479	0.172226	0.178203	0	No
Q29W	-0.12146	0.219482	0.087744	0.128222	0.354216	0.943905	0.12156	0.0326614	0.0339648	0.0422136	0.902443	0.903736	0.912003	-0.353342	-0.340768	-0.206594	7.28571	35	30.25	42.75	38.5	0.41764	1.15989	0.677452	0.53478	0.662177	0	No
Q29G	-0.656249	-0.118685	-0.00155159	0.0596745	-0.510747	0.907894	0.0898139	0.0299549	0.0317861	0.01822	0.931819	0.933766	0.919528	0.0363307	0.142102	-0.0922386	29.2857	152.75	94	84.25	143	0.241604	0.285438	0.325536	0.289122	0.307624	0	No
Q29K	-0.182705	0.167751	0.267887	0.250403	-0.142342	0.940573	0.116143	0.0388579	0.0382101	0.0261237	0.914291	0.913635	0.901559	-0.196177	-0.181599	-0.365314	15.8571	80.5	43.5	54.5	76.75	0.303851	0.364816	0.38573	0.342398	0.3518	110	Yes
Q29P	-0.510056	-0.480068	-0.630966	-0.839054	-0.24405	0.919412	0.0643266	0.0161896	0.0131883	0.0236571	0.946705	0.94357	0.954598	0.233801	0.299732	0.440714	94.1429	352	300.5	390.75	380	0.147692	0.225573	0.224239	0.22305	0.198461	14	Yes
Q29*	-2.56928	-0.578073	-0.350085	-1.18543	-1.27634	0.592705	0.0586737	0.0213278	0.00936347	0.00855674	0.934639	0.915469	0.914205	0.0737389	-0.1521	-0.173133	371.857	304	387.5	518	390.25	0.140161	0.279918	0.192991	0.223866	0.255585	0	Yes
Q29R	-0.213578	0.105113	0.0957176	-0.136573	0.197206	0.938823	0.109866	0.0329143	0.0262709	0.0363024	0.915056	0.908394	0.918491	-0.18603	-0.26586	-0.107996	4.71429	39.75	48.25	38.25	31	0.577571	0.883571	0.433377	0.45169	0.681733	1219	Yes
Q29D	-0.159199	-0.0865494	-0.0752311	-0.161207	0.290085	0.941873	0.0924757	0.0278865	0.025648	0.0396955	0.929332	0.927062	0.941497	0.00334919	0.0342995	0.241622	108.714	339.25	333	357	388.25	0.141124	0.212151	0.170118	0.170098	0.164341	0	No
Q29E	-0.0457826	-0.129386	-0.16048	0.236813	-0.11594	0.94778	0.0889429	0.0256662	0.0377138	0.0268039	0.931379	0.943708	0.932529	0.0304927	0.301961	0.105341	67.5714	327.5	184.75	243.75	208.25	0.17039	0.213767	0.217876	0.180048	0.238224	3	Yes
Q29N	-1.2355	-2.40579	0.95087	0.00544717	-2.47404	0.846698	0.0099221	0.0741083	0.0301589	0.0025987	1.08308	1.02478	0.991324	2.04282	1.60558	0.998847	7	24.5	15.75	24	10.25	0.61525	2.46409	1.10958	0.521099	3.38615	0	No
Q29S	-0.284523	0.276098	0.0612751	0.0345201	0.0932682	0.93462	0.127736	0.0318354	0.031021	0.0328364	0.893772	0.892967	0.894765	-0.468357	-0.513919	-0.46857	85.8571	432.5	302.25	344.25	322.75	0.149499	0.169922	0.161002	0.153037	0.165867	0	No
Q29T	-0.163184	0.00486251	-0.12654	0.476751	-0.0953805	0.941654	0.100438	0.0265288	0.0474554	0.0273454	0.919235	0.940748	0.920057	-0.130588	0.254359	-0.0842065	23.1429	116	68	71.25	81	0.276406	0.314049	0.350679	0.329741	0.406356	0	No
Q30H	-1.27989	-0.304738	0.319364	0.500152	-0.189075	0.840847	0.0757207	0.0408267	0.0485244	0.0249607	0.956384	0.965675	0.937786	0.362187	0.65517	0.185222	44.8571	133.25	107.75	98.25	134.5	0.249691	0.308514	0.269989	0.23981	0.300474	346	Yes
Q30C	0.00446433	-0.0580347	0.107991	0.0735086	-0.201403	0.950212	0.0948968	0.0333072	0.0322146	0.0246624	0.932829	0.931719	0.924116	0.049729	0.109174	-0.0225137	32	211	142.75	141	154	0.222108	0.254287	0.234205	0.229777	0.260819	0	No
Q30M	0.23366	-0.417441	-0.111271	-0.326622	0.0360008	0.960002	0.0682005	0.0269259	0.0218231	0.0310655	0.955765	0.950567	0.960024	0.35398	0.412234	0.523183	35.4286	285.75	180.5	237.75	196.25	0.206534	0.245652	0.21207	0.203352	0.218613	0	No
Q30A	-0.16594	0.324327	-0.0198659	0.130165	0.207444	0.941503	0.133207	0.0294273	0.0340286	0.0366623	0.886216	0.89071	0.893302	-0.568592	-0.550214	-0.490792	98.1429	550.25	384.5	381.25	403	0.140096	0.171118	0.154923	0.151789	0.154648	0	No
Q30I	0.182129	0.105863	-0.310988	-0.0680516	0.337077	0.957975	0.109939	0.0221594	0.0280818	0.041526	0.9062	0.911971	0.92535	-0.303509	-0.208347	-0.00376621	35.5714	233.75	179.5	153.25	169.25	0.214254	0.244823	0.228051	0.228491	0.218711	0	No
Q30L	0.0457898	0.0734062	-0.091769	0.0820836	-0.0311596	0.952131	0.106803	0.0274417	0.032483	0.0291064	0.914175	0.919186	0.915824	-0.197717	-0.0923354	-0.148534	230	1209.75	937.75	909.5	991.25	0.0976292	0.124566	0.108042	0.107379	0.11031	53	Yes
Q30V	-0.212275	-0.0575392	0.201369	-0.324716	-0.775516	0.938898	0.0949393	0.0364484	0.0218638	0.0140413	0.935186	0.920313	0.912529	0.0810035	-0.0742136	-0.198601	49.1429	232.5	140.75	154.5	220.25	0.19199	0.241773	0.22132	0.252309	0.263914	0	No
Q30F	0.152618	-0.0442612	-0.0742894	0.222213	-0.132076	0.956771	0.0960864	0.027912	0.0371875	0.0263862	0.926604	0.93595	0.925085	-0.0328408	0.17722	-0.00779612	69.2857	362.25	260	337.5	342.5	0.161313	0.204496	0.185611	0.168863	0.181818	0	No
Q30W	0.0732049	-0.0252934	-0.00703142	0.0716233	0.0100249	0.953365	0.0977465	0.0297961	0.0321559	0.0302931	0.926426	0.928799	0.926925	-0.0352015	0.062237	0.0201749	25.1429	227	148.5	147.25	182.75	0.241504	0.244912	0.222378	0.242783	0.226936	0	No
Q30Y	0.0070785	0.117236	-0.12411	0.13016	0.195271	0.950335	0.111057	0.0265916	0.0340284	0.0362348	0.908562	0.915936	0.918147	-0.272175	-0.1446	-0.113232	115.143	588.5	447.75	458.25	443.5	0.142039	0.17483	0.15552	0.150749	0.15721	0	No
Q30G	-0.491965	-0.361407	-0.198176	-0.540859	-0.482218	0.920742	0.0718487	0.0247402	0.0176891	0.0187374	0.947424	0.940026	0.941119	0.243331	0.242753	0.235875	33.2857	165	132.75	140.25	145.75	0.222678	0.342634	0.273695	0.351743	0.355236	0	No
Q30K	-0.0076394	-0.228702	-0.440675	-0.133439	-0.212011	0.949636	0.0812169	0.0195167	0.0263512	0.0244086	0.933664	0.940576	0.938601	0.0608112	0.251587	0.197609	107.286	649	434.75	454.75	524	0.141031	0.178516	0.167704	0.156903	0.159559	95	Yes
Q30P	-1.44843	-0.662991	-0.338722	-0.624386	-0.718616	0.816979	0.0541557	0.0215663	0.0162947	0.0148512	0.959028	0.952714	0.951	0.397269	0.446768	0.386038	78.4286	200.25	153	186.25	174.5	0.192547	0.370731	0.254391	0.246116	0.32144	26	Yes
Q30*	-2.66398	-0.939037	-0.659426	-1.34805	-1.09172	0.569659	0.041636	0.0157425	0.00796936	0.0102739	0.953254	0.940062	0.943935	0.320667	0.243327	0.278671	113	274	178.5	240	240	0.228464	0.271085	0.327581	0.328442	0.341306	0	Yes
Q30R	-0.0629741	-0.270118	0.0203568	-0.177784	-0.326851	0.946923	0.0781795	0.0305981	0.025237	0.0218182	0.948074	0.942559	0.939076	0.251952	0.283479	0.204829	108.286	597	483.75	562.25	562.75	0.133352	0.170292	0.140485	0.1441	0.150431	340	Yes
Q30D	-0.763783	0.0773136	-0.0447524	-0.480208	-0.644202	0.898499	0.107177	0.0287247	0.0187744	0.0159801	0.909802	0.899512	0.896663	-0.255722	-0.408687	-0.439712	14.1429	70.5	54	63.75	67.25	0.371145	0.4518	0.421828	0.378327	0.61004	0	No
Q30E	-0.312364	-0.879854	-0.488863	-0.937294	-0.601233	0.932898	0.0440627	0.0186156	0.011969	0.01667	0.972167	0.965151	0.970103	0.571556	0.646735	0.676347	93.7143	489	340.5	510.5	424.5	0.155472	0.216105	0.191598	0.19248	0.189932	8	Yes
Q30N	0.0606535	-0.0255659	-0.129084	-0.227744	-0.001172	0.952804	0.0977225	0.0264632	0.0240367	0.0299659	0.923074	0.920663	0.926578	-0.0796641	-0.0685928	0.0149009	132.857	779	533.75	616.75	579	0.13097	0.165984	0.147469	0.145402	0.14689	0	No
Q30S	-0.0117432	-0.0905176	-0.162216	-0.136435	-0.119063	0.949439	0.0921432	0.0256228	0.0262744	0.0267226	0.927994	0.928649	0.9291	-0.0144061	0.059817	0.053226	104.286	591.25	381.25	458.5	524.75	0.124497	0.155165	0.153405	0.137652	0.141816	0	No
Q30T	0.0602808	-0.165797	0.203856	0.0787375	0.0926854	0.952787	0.0860363	0.0365358	0.032378	0.0328179	0.945975	0.941702	0.942152	0.224114	0.269695	0.251578	47.5714	322	215.25	267.75	274.75	0.181362	0.207113	0.176413	0.164424	0.179172	0	No
F31H	0.280205	-0.717673	-0.0383282	-0.889817	0.722137	0.961751	0.051422	0.0289045	0.0125437	0.0598633	0.975862	0.959041	1.00936	0.620562	0.5485	1.27293	1.57143	36.5	27	54.5	51.5	0.795417	0.887357	0.606554	0.596108	0.684284	0	No
F31C	-0.184772	0.246713	-0.0428705	-0.319238	0.627594	0.940457	0.124498	0.0287773	0.0219813	0.0547587	0.895007	0.888384	0.921261	-0.451984	-0.587603	-0.0659005	14	106	75.5	117.5	64.25	0.331187	0.311125	0.315037	0.365742	0.317168	42	Yes
F31M	-0.0271987	0.495764	-0.448839	0.297357	0.0224638	0.948692	0.154275	0.0193611	0.0399736	0.0306606	0.854827	0.874217	0.865349	-0.984967	-0.815396	-0.9156	7.57143	28	28.5	20.5	28	0.438167	1.02558	0.581812	0.546382	0.529816	0	No
F31A	-0.413849	-0.554041	-0.887023	-0.48495	-0.715337	0.926259	0.0600152	0.0125783	0.0186873	0.0148992	0.948082	0.954463	0.950496	0.252058	0.474889	0.378382	66.4286	343.5	284	305.75	315	0.174152	0.244286	0.226909	0.19815	0.2226	0	No
F31I	-0.227491	0.386574	-0.154998	0.162608	0.0773521	0.938019	0.140559	0.0258036	0.0351113	0.0323347	0.874201	0.883213	0.880505	-0.727973	-0.670759	-0.685273	48.1429	278.75	212.75	203.5	222	0.192252	0.207282	0.209289	0.192271	0.203377	4	Yes
F31L	-0.235999	-0.0471147	0.114678	0.0719371	0.106243	0.937523	0.0958389	0.0335232	0.0321657	0.0332509	0.931067	0.929671	0.930786	0.0263545	0.0762453	0.0788555	181	913.25	553.25	659.5	677.25	0.105494	0.132291	0.118908	0.115138	0.123112	389	Yes
F31V	-0.801466	-0.314901	-0.203197	0.015912	0.134221	0.89501	0.0750125	0.0246193	0.0304665	0.0341621	0.942103	0.948475	0.952546	0.17275	0.378597	0.409543	38.4286	115.75	103.75	92.25	88	0.230907	0.440725	0.350342	0.319547	0.325573	12	Yes
F31W	0.150081	0.683558	1.02854	-2.59991	0.918825	0.956666	0.180396	0.0796175	0.00229207	0.0719393	0.885093	0.813381	0.877412	-0.583484	-1.79359	-0.732274	2.14286	17.25	13	15.25	25.25	0.668219	0.812027	0.541747	2.63815	0.973482	0	No
F31Y	-0.442546	-0.463479	-0.187117	-0.460731	-0.669606	0.924274	0.0653324	0.0250084	0.0191366	0.0155855	0.955159	0.948963	0.945254	0.345942	0.386447	0.298724	76.2857	196.5	159.75	167.75	212	0.170557	0.269299	0.228739	0.250539	0.294228	10	Yes
F31G	-0.633633	-1.10444	-0.591525	-0.5892	-0.778019	0.909768	0.0355141	0.0168299	0.0168684	0.0140067	0.979076	0.979118	0.97599	0.663197	0.871314	0.765812	169.429	728	506.25	753.5	702.25	0.116067	0.184023	0.162674	0.138159	0.151077	0	No
F31P	-2.29737	-1.01288	-1.00943	-0.807436	-1.3419	0.656349	0.0387872	0.0111453	0.0136061	0.00801811	0.957158	0.960822	0.952541	0.372455	0.57714	0.409461	155.286	292.5	252.75	292	320.25	0.175566	0.26944	0.26587	0.243567	0.310946	0	No
F31R	-0.666368	-0.0875282	-0.28971	-0.453529	-0.0746701	0.907045	0.0923936	0.0226251	0.0192723	0.0279017	0.921114	0.917635	0.926642	-0.105671	-0.117277	0.0158774	34.4286	130.75	106.5	106	151	0.229116	0.333401	0.294564	0.340223	0.30967	0	No
F31D	-1.99275	-0.057654	-0.652852	-0.616407	-0.744632	0.721454	0.0949295	0.0158447	0.0164231	0.0144753	0.88792	0.888648	0.8862	-0.545991	-0.583357	-0.598724	36.8571	66.5	65.75	93	56.25	0.313874	0.496538	0.458822	0.38842	0.623888	0	No
F31E	-1.20792	-0.861265	-0.308964	-1.96939	-0.89142	0.850244	0.0448524	0.0222033	0.00429718	0.0125238	0.972647	0.952059	0.961409	0.577926	0.436238	0.544227	52.2857	150.25	89	105.75	159.75	0.224307	0.396132	0.347676	0.751193	0.34479	0	No
F31N	-0.531724	-0.494804	-0.465699	-0.0436003	-0.206507	0.917792	0.0634454	0.0190436	0.0287569	0.02454	0.950596	0.960982	0.956445	0.285412	0.579703	0.468793	16.4286	91	54	64	77.75	0.325793	0.387857	0.417401	0.351427	0.431031	0	No
F31Q	-0.128137	0.326436	0.0207217	-0.251169	-0.295739	0.94355	0.133451	0.0306089	0.0234933	0.0224922	0.887351	0.880489	0.879532	-0.553532	-0.714558	-0.700063	16.1429	99.75	89	98.5	80.75	0.308623	0.45516	0.363865	0.303238	0.341893	0	No
F31S	-0.383221	-0.86884	-0.756271	-0.544008	-0.858927	0.928324	0.044529	0.0143102	0.0176345	0.0129321	0.966938	0.970468	0.965483	0.502196	0.732233	0.606136	130.286	798	585.5	580.5	672.5	0.138059	0.18602	0.167946	0.156999	0.177167	252	Yes
F31T	0.184699	-0.159759	-0.0785617	-0.389786	-0.128263	0.958079	0.0865123	0.0277964	0.0205147	0.0264843	0.936884	0.929607	0.935564	0.103518	0.0752284	0.151464	38.8571	318.5	258.5	261	241.5	0.197715	0.223691	0.200815	0.205828	0.214098	0	No
G32H	-2.096	-0.470465	-0.754211	-1.7351	-0.334645	0.70024	0.064907	0.0143393	0.00542553	0.0216525	0.926275	0.914392	0.936258	-0.0372016	-0.169417	0.162008	58	71.25	69.75	103.75	82	0.254458	0.420939	0.656205	0.57602	0.409094	0	No
G32C	-1.99776	-0.73782	-0.635259	-1.26858	-1.05048	0.720446	0.0504481	0.0161214	0.00862285	0.0107019	0.951263	0.941242	0.943999	0.294259	0.262304	0.279651	338.571	687.25	572.5	758.5	713.25	0.120949	0.188733	0.163393	0.18003	0.179909	479	Yes
G32M	-2.22379	-0.872209	-0.832948	-1.376	-0.891924	0.672749	0.0443858	0.013268	0.0077514	0.0125176	0.952815	0.94491	0.951732	0.314842	0.321288	0.397162	324.857	490	460.75	575	557.5	0.131918	0.218906	0.186875	0.206763	0.184539	0	No
G32A	-1.7048	-0.245345	-0.516001	-1.1795	-0.921736	0.775501	0.0799836	0.0181263	0.00941868	0.0121544	0.918327	0.907889	0.911142	-0.142643	-0.273992	-0.219676	218.286	386.75	389.5	501	497.25	0.126436	0.225886	0.180664	0.204986	0.210878	6	Yes
G32I	-2.27837	-0.57799	-0.502977	-0.891894	-0.66933	0.660622	0.0586783	0.0183595	0.012518	0.0155898	0.937224	0.928776	0.933199	0.10803	0.0618659	0.115526	191.143	448.25	265	402.75	318.5	0.160437	0.211722	0.211474	0.20303	0.220383	0	No
G32L	-1.97056	-0.55614	-0.743031	-1.26578	-0.754121	0.725892	0.0598969	0.0144981	0.00864683	0.0143406	0.936183	0.928546	0.935976	0.0942277	0.0581612	0.157722	239.714	491.5	430.75	574.5	540.75	0.132953	0.213378	0.186878	0.209853	0.182287	0	No
G32V	-1.92309	-0.626113	-0.637931	-0.959406	-0.835512	0.735235	0.056076	0.016079	0.0117103	0.0132344	0.944383	0.938681	0.940663	0.203003	0.221127	0.228946	356.143	704.75	521	723.25	723.75	0.112147	0.179651	0.164435	0.158935	0.156577	11	Yes
G32F	-2.08243	-0.804513	-0.833503	-1.1718	-1.11387	0.70308	0.0473474	0.0132607	0.00949077	0.0100511	0.950586	0.945419	0.946184	0.28528	0.329469	0.312847	413	913.25	771.75	1008	965	0.11582	0.179629	0.157102	0.158932	0.164075	0	No
G32W	-1.79678	-0.553321	-0.723835	-1.53749	-1.05358	0.759083	0.0600558	0.014775	0.00660309	0.0106691	0.939164	0.928965	0.934011	0.133764	0.064892	0.127867	169.857	258.5	223.75	467.75	361.75	0.152811	0.288669	0.235909	0.26063	0.238538	0	No
G32Y	-2.14583	-0.646839	-0.706221	-0.803072	-0.615861	0.689677	0.054989	0.0150336	0.0136648	0.0164319	0.940775	0.938871	0.942729	0.155143	0.224174	0.260355	127.429	218.75	173.25	300	226	0.186515	0.307567	0.32471	0.221389	0.250088	0	No
G32K	-1.84026	-0.76303	-0.555483	-0.779159	-0.867106	0.751042	0.0492541	0.0174368	0.0139909	0.0128281	0.956629	0.952156	0.950657	0.365439	0.437797	0.380824	84.5714	124.25	118.5	152.25	154.75	0.206454	0.407792	0.398158	0.280449	0.313264	0	No
G32P	-1.65215	-0.391526	-0.357812	-1.49852	-0.492308	0.784535	0.0698659	0.0211671	0.00686374	0.0185528	0.936205	0.918986	0.93301	0.0945192	-0.0955532	0.112648	71.7143	124	152.75	170.75	160.25	0.222536	0.449861	0.310756	0.473056	0.318768	0	No
G32*	-2.16682	-0.724001	-1.06032	-1.27767	-0.720647	0.685167	0.0511142	0.0105981	0.0085455	0.0148215	0.939938	0.937086	0.94586	0.144031	0.195484	0.307924	146.429	200.5	178	275.5	212	0.172126	0.315315	0.295055	0.281025	0.264435	0	No
G32R	-1.92387	-0.43585	-1.12778	-0.640557	-0.702163	0.735083	0.0670399	0.00991366	0.0160375	0.0150938	0.921224	0.929069	0.927852	-0.104215	0.0665776	0.0342551	42	68.5	53.25	77.75	59.75	0.315085	0.448693	0.648011	0.460552	0.659249	2	Yes
G32D	-1.81579	-1.01779	-1.15314	-1.219	-1.19591	0.75559	0.0386047	0.00966778	0.0090572	0.00926676	0.961207	0.96042	0.96069	0.426162	0.570675	0.533302	149.429	294.25	268.25	382	349	0.155586	0.275043	0.277077	0.261097	0.276506	481	Yes
G32E	-1.91255	-0.629299	-0.624014	-0.981544	-1.05889	0.737282	0.0559076	0.0163007	0.0114569	0.0106132	0.945065	0.938758	0.937668	0.212048	0.222369	0.183442	179.286	288	260.5	377.25	404.75	0.157652	0.251859	0.217418	0.227258	0.232731	0	No
G32N	-2.07821	-1.22648	-0.508781	-1.1742	-1.03562	0.70396	0.0315627	0.0182552	0.00946828	0.0108603	0.980593	0.968186	0.970131	0.683326	0.695544	0.676773	160.143	301.5	203.25	395.25	277.75	0.161896	0.32669	0.23639	0.228531	0.30239	0	No
G32Q	-1.93757	-0.840352	-0.270669	-0.872015	-1.10606	0.732407	0.0457569	0.02305	0.0127661	0.0101291	0.96799	0.954157	0.950673	0.51614	0.469959	0.381074	167	313.75	232	362.75	275.5	0.159095	0.252588	0.210215	0.220666	0.265605	0	No
G32S	-1.79419	-0.961084	-0.66792	-0.916824	-0.90105	0.759556	0.0407652	0.0156114	0.0122135	0.0124053	0.966189	0.961796	0.962043	0.492251	0.592791	0.553858	385.143	872.5	766.25	955	992.5	0.103088	0.175645	0.135286	0.144607	0.140486	862	Yes
G32T	-1.90775	-0.681164	-0.879567	-0.767598	-0.921196	0.738211	0.0532323	0.0126713	0.0141513	0.0121609	0.944095	0.946025	0.943432	0.199182	0.339213	0.271027	144	274.75	222	245.75	249.25	0.157589	0.256058	0.268336	0.246609	0.289907	0	No
P33H	-0.0792891	-0.231657	-0.472356	0.0802504	0.0804564	0.946097	0.0809967	0.0189196	0.0324255	0.0324319	0.933047	0.946839	0.946846	0.0526266	0.352306	0.322916	36.2857	178.25	136	115.25	156.75	0.20879	0.274973	0.277704	0.248236	0.246092	0	No
P33C	-0.0296557	-0.710878	0.174399	-0.727289	0.421213	0.948572	0.0517545	0.0355129	0.0147248	0.045007	0.982212	0.960347	0.992532	0.704801	0.569499	1.01721	8.28571	56.5	42	37.25	43.25	0.42698	0.603999	0.462435	0.635268	0.510253	0	No
P33M	-1.09054	0.337245	NA	1.63995	0.209971	0.864584	0.134705	NA	0.137507	0.0367517	NA	1.00385	0.881674	NA	1.26904	-0.6675	1.42857	14	NA	3.75	14.5	1.37789	0.899789	NA	2.00784	1.18247	0	No
P33A	-0.850807	-0.0497874	0.56032	0.491332	0.411511	0.890283	0.0956075	0.051379	0.0481188	0.0445918	0.947278	0.943611	0.939676	0.241403	0.300396	0.213947	10	60.5	16.25	30.25	27.5	0.426268	0.453813	0.917333	0.49464	1.13337	2	Yes
P33I	0.828528	-2.85642	-1.81928	1.85627	-0.177037	0.977533	0.00634548	0.00498969	0.165228	0.0252554	0.998606	1.1956	1.01986	0.922268	4.35209	1.43247	1.14286	27	23.75	2.75	18.25	0.861736	2.4886	4.46171	1.06997	0.790713	0	No
P33L	-0.259147	0.0199052	-0.209127	-0.331137	-0.50852	0.936153	0.101806	0.0244773	0.0217269	0.0182599	0.91518	0.912427	0.908981	-0.184385	-0.201014	-0.252524	58.7143	251.75	209.75	222	242	0.182423	0.227652	0.201472	0.210337	0.224331	2157	Yes
P33V	-0.403976	0.190293	-0.102608	0.462412	0.21418	0.92693	0.118477	0.0271539	0.0468114	0.0369009	0.898505	0.918573	0.908344	-0.405584	-0.102199	-0.262195	22.1429	99	75.75	60.5	77	0.261451	0.36559	0.342504	0.372168	0.342147	0	No
P33F	-0.0982284	-0.0268034	-0.0973555	-2.69092	0.584883	0.945122	0.0976134	0.027293	0.00209309	0.0525895	0.923384	0.898709	0.949555	-0.0755573	-0.42159	0.364081	5.57143	37.75	40	36.25	48	0.46133	0.595195	0.60613	1.67251	0.464923	0	No
P33W	0.07764	0.193572	0.088826	0.0477832	0.672922	0.953562	0.11882	0.0326956	0.0314222	0.0571528	0.906475	0.905223	0.931206	-0.299862	-0.316855	0.0852379	3.14286	31.25	23	25	31.25	0.541852	1.02254	0.721698	0.616144	0.650376	0	No
P33Y	-0.399824	-0.327531	-0.220826	-0.552985	-0.0514427	0.927211	0.0741408	0.0241995	0.0174796	0.0285387	0.944695	0.937717	0.949256	0.207132	0.205617	0.35954	54.5714	189.75	158.75	142.75	169	0.189864	0.281019	0.228271	0.289076	0.248785	0	No
P33G	-0.163711	-0.177943	-0.349753	-0.102967	-0.682461	0.941625	0.085086	0.0213348	0.0271444	0.0153895	0.930727	0.93664	0.924753	0.0218501	0.188306	-0.012834	24.5714	190.25	140.5	185.5	243.5	0.248586	0.305292	0.272634	0.252529	0.265161	0	No
P33K	-0.104614	0.10004	-0.212343	0.0712432	-0.23885	0.94479	0.109371	0.0244007	0.0321441	0.0237775	0.90768	0.915382	0.907066	-0.283868	-0.153511	-0.281621	18	131.25	127.25	126.5	133.5	0.276231	0.302089	0.257778	0.234087	0.277111	0	No
P33*	-2.64235	-0.632444	-0.44781	-0.84322	-1.95912	0.574954	0.0557418	0.0193807	0.0131341	0.00434133	0.934552	0.924161	0.909921	0.0725874	-0.0123398	-0.238244	82.1429	42	71.75	93.75	89	0.267889	0.817037	0.587848	0.415673	1.26581	0	No
P33R	-0.169658	0.0353693	-0.102159	-0.649789	0.0845495	0.941298	0.103229	0.0271657	0.0158925	0.0325606	0.916792	0.905624	0.922235	-0.162997	-0.310404	-0.0511004	40.7143	239	166	250.5	240.25	0.203398	0.229448	0.252169	0.228439	0.216302	7	Yes
P33D	-0.30107	-0.07995	-0.453594	-0.060994	-0.09137	0.933601	0.0930311	0.019271	0.0282751	0.0274523	0.919329	0.928472	0.927629	-0.129348	0.0569752	0.0308748	18.1429	74.25	63.25	70.25	61.25	0.303796	0.39213	0.388471	0.346249	0.42271	0	No
P33E	-0.115368	0.227105	0.324544	-0.0722716	0.316576	0.944227	0.122376	0.0410301	0.0279668	0.0407177	0.909935	0.896962	0.909621	-0.253953	-0.449675	-0.242797	6.85714	85	35	48	50.5	0.46634	0.357653	0.434035	0.378345	0.374633	0	No
P33N	-0.142286	0.25774	-0.465658	0.024726	0.235984	0.942792	0.125704	0.0190443	0.0307279	0.0376837	0.884535	0.895866	0.902751	-0.590886	-0.467297	-0.347196	20.5714	128	53.25	80.5	90	0.26803	0.294273	0.563047	0.319024	0.320876	0	No
P33Q	0.0786173	0.540527	0.125949	0.100361	-0.897027	0.953605	0.160206	0.0338903	0.0330624	0.0124547	0.862658	0.861882	0.84301	-0.881093	-1.01374	-1.25508	9	36.25	44.25	12.75	42	0.384269	0.703348	0.432659	0.767512	0.871788	85	Yes
P33S	-0.0390164	-0.40258	-0.06472	-0.186821	-0.0668435	0.948114	0.069151	0.0281729	0.0250157	0.0281148	0.955456	0.952188	0.955395	0.349877	0.438303	0.452839	123.571	566.25	447.5	491	480.5	0.128969	0.176121	0.153169	0.145696	0.154683	3476	Yes
P33T	-0.0503273	0.0055075	-0.0241493	0.0210267	0.0765139	0.947555	0.100497	0.0293052	0.030618	0.0323084	0.92247	0.923791	0.925497	-0.0876769	-0.0182937	-0.00152319	123.714	592	450	531.25	497.25	0.130485	0.174968	0.145998	0.141565	0.14864	1	Yes
T34M	-0.238829	-0.372185	-0.825131	0.289014	-0.483628	0.937357	0.0711333	0.0133707	0.0396546	0.0187115	0.937485	0.964934	0.942936	0.1115	0.643254	0.263491	26.2857	129	58	64.25	76.5	0.274807	0.43816	0.494033	0.312008	0.499376	0	No
T34A	-1.03825	-0.237263	-1.01331	0.847264	0.261311	0.87059	0.0805804	0.0111027	0.0673055	0.038613	0.919164	0.983474	0.949557	-0.131538	0.941363	0.364114	10.4286	30.75	20.5	24.25	51	0.492277	0.879904	2.31849	0.923686	0.504604	375	Yes
T34I	-0.619695	-0.0207822	-0.271963	0.39683	1.57758	0.910906	0.0981451	0.0230209	0.0439705	0.130276	0.91539	0.93751	1.04116	-0.181601	0.2023	1.75621	3.71429	19.75	12.5	28.5	13.5	0.654332	1.12509	1.06459	0.562974	2.26128	13732	Yes
T34L	-0.282021	-0.111771	-0.569144	-0.299511	-0.527267	0.934772	0.0903807	0.0172043	0.0224094	0.0179269	0.92025	0.9255	0.920975	-0.117134	0.00918116	-0.0702504	57.8571	203.75	171.75	203	196.25	0.190925	0.257593	0.278923	0.239686	0.266651	0	No
T34V	-1.5323	0.281909	0.0454616	-0.0421663	1.0132	0.804103	0.128385	0.0313516	0.028797	0.0785002	0.874431	0.87155	0.931251	-0.724917	-0.858282	0.0859112	3	7.75	14.5	23	5.5	1.0564	1.57964	1.02134	0.654364	1.92234	1	No
T34F	-1.17011	-0.511725	-1.06897	-1.04258	-0.169939	0.854996	0.0624473	0.0105078	0.0107858	0.0254307	0.938496	0.938805	0.955378	0.124904	0.223116	0.452579	16.8571	46	36.25	57	45.75	0.348117	0.554766	0.8552	0.539596	0.499347	0	No
T34W	-1.50077	-0.319697	0.0803304	-0.804865	-0.527131	0.809023	0.0746804	0.032428	0.0136407	0.0179292	0.945593	0.923257	0.928262	0.219043	-0.0268746	0.0404979	23	69.25	49.75	55.5	47.25	0.342263	0.429585	0.63828	0.622905	0.628107	0	No
T34Y	-1.77609	-0.976622	-1.13309	-0.90379	-0.803504	0.762847	0.0401619	0.00986164	0.0123718	0.013659	0.95976	0.96297	0.964625	0.406972	0.611671	0.593095	153.714	431.75	333.25	460.25	388.25	0.155008	0.25925	0.230554	0.188591	0.215934	0	No
T34G	-0.610788	-0.130483	-0.0581453	-0.759261	-0.495703	0.911626	0.0888541	0.0283534	0.0142681	0.0184911	0.931504	0.916883	0.921218	0.0321552	-0.129375	-0.0665564	27.2857	149.75	96.25	175.25	177.25	0.267733	0.403723	0.286943	0.291934	0.288298	0	No
T34K	-2.03496	-0.92918	-0.432657	-0.70087	-1.4741	0.712893	0.0420312	0.0196708	0.015113	0.00703219	0.967744	0.961423	0.950417	0.512886	0.5868	0.377177	61.7143	92.75	75.25	82.75	93.25	0.24283	0.471282	0.364248	0.366027	0.503512	0	No
T34*	-2.88357	-0.719382	0.302548	-1.11505	-1.19602	0.515211	0.0513387	0.0401733	0.0100394	0.00926576	0.976496	0.918247	0.916843	0.628974	-0.107438	-0.133044	136	128.5	98.5	146	172.75	0.252413	0.417207	0.424868	0.373333	0.378197	0	No
T34R	-1.77361	0.13043	-0.436419	-0.690141	0.0307096	0.763295	0.112366	0.0195983	0.0152736	0.0309067	0.875261	0.870201	0.888775	-0.713912	-0.879982	-0.559587	44	32.25	47.75	55.25	43.75	0.303777	0.823168	0.639651	0.662977	0.875656	0	No
T34N	-1.91576	-0.40402	-0.440365	-0.52611	-0.631166	0.736659	0.0690583	0.0195227	0.0179472	0.0161864	0.930926	0.928885	0.926615	0.0244852	0.0636159	0.0154624	111.286	160.75	145.25	93.75	162.25	0.187114	0.304976	0.296968	0.321896	0.350641	16	Yes
T34Q	-1.89285	-0.939835	-0.933665	-1.05721	-0.66224	0.74108	0.0416042	0.012012	0.0106308	0.0156989	0.959411	0.957597	0.964287	0.402343	0.525275	0.58797	198	611.25	348	463	430.5	0.14351	0.215265	0.221289	0.209314	0.189127	0	No
T34S	-0.395689	-0.260241	-0.0424057	-0.374809	0.0787436	0.927489	0.0788944	0.0287903	0.0208178	0.0323782	0.944248	0.935945	0.948033	0.201209	0.177138	0.340955	59.5714	295.5	181.75	227.5	186.5	0.172391	0.219813	0.206218	0.210628	0.23631	45	Yes
Y35H	-0.0239677	-1.21228	-0.677688	-0.916049	-0.706027	0.948849	0.0319997	0.015462	0.0122229	0.0150365	0.982282	0.978885	0.981834	0.70573	0.867571	0.854633	46.1429	579.25	467.25	628	586.5	0.204989	0.221751	0.18045	0.175701	0.173743	1	Yes
Y35C	-1.21693	-1.13261	-0.508753	-1.20827	-1.2195	0.849093	0.0345616	0.0182557	0.00915403	0.00905266	0.980374	0.969751	0.969634	0.680422	0.720698	0.669218	112.286	847.75	589.25	822	739.75	0.164261	0.215352	0.160312	0.175671	0.188616	368	Yes
Y35M	-1.2944	-0.911449	-0.647895	-1.01575	-0.703744	0.838896	0.0427509	0.0159221	0.0110758	0.0150703	0.9674	0.961737	0.9664	0.508322	0.591842	0.620076	43.4286	330.25	273.5	338.75	314.25	0.241502	0.262814	0.216582	0.227551	0.215788	0	No
Y35A	-1.51781	-0.956858	-0.873278	-1.01362	-0.790671	0.806375	0.0409307	0.0127502	0.0110993	0.013833	0.964491	0.962489	0.965809	0.469736	0.60394	0.611097	127.143	838	713.25	863.25	875.75	0.151713	0.179954	0.148116	0.150717	0.144951	0	No
Y35I	-1.56673	-0.838917	-0.744971	-0.978	-0.714233	0.798623	0.0458195	0.0144705	0.0114971	0.0149154	0.960022	0.956395	0.960567	0.410445	0.505954	0.531428	112	524.5	467.75	636.5	534.25	0.174422	0.214841	0.182657	0.177946	0.188416	0	No
Y35L	-1.4774	-0.931474	-1.16049	-1.06217	-0.849727	0.812607	0.0419389	0.0095977	0.0105788	0.0130501	0.959725	0.960899	0.963869	0.40651	0.578372	0.581613	258.143	1368.5	1153	1547.75	1409.5	0.111534	0.139037	0.130662	0.119942	0.116872	0	No
Y35V	-1.55919	-0.712961	-0.508626	-1.21546	-1.09584	0.799833	0.0516524	0.018258	0.00908898	0.0102321	0.957273	0.946173	0.947543	0.373984	0.34159	0.333503	173.286	847.5	624.25	1106.75	900.75	0.139607	0.157666	0.140055	0.148347	0.160233	0	No
Y35F	0.198985	-0.22455	-0.177514	-0.264313	-0.172	0.958649	0.0815273	0.0252437	0.0231936	0.0253797	0.939701	0.937641	0.939838	0.140887	0.204409	0.216409	115.143	1286.75	964.25	1203.25	1169.5	0.146658	0.151362	0.127419	0.122391	0.125095	28	Yes
Y35W	0.0754978	0.282739	0.0879366	0.690889	0.385353	0.953467	0.128478	0.0326675	0.0581287	0.0434906	0.895949	0.921427	0.906605	-0.439487	-0.0562994	-0.288628	16.4286	224	156.5	107	138.75	0.318089	0.227904	0.216008	0.22998	0.230098	0	No
Y35G	-1.69328	-0.963597	-0.793232	-1.02561	-0.909246	0.777501	0.040667	0.0137981	0.0109683	0.0123053	0.964818	0.961256	0.962935	0.474064	0.58411	0.567424	299.857	1204	969.25	1372.25	1382.25	0.115973	0.158536	0.132856	0.125173	0.126825	0	No
Y35K	-1.91385	-0.55999	-0.821083	-1.17194	-0.868502	0.73703	0.0596805	0.0134242	0.00948949	0.0128104	0.936075	0.931013	0.935282	0.0927942	0.097826	0.147175	158.143	828.75	603	1070.5	919.75	0.163514	0.173505	0.169298	0.159345	0.154489	0	No
Y35P	-2.28441	-0.654691	-0.894741	-0.754992	-1.21022	0.659267	0.0545824	0.0124828	0.0143282	0.0091363	0.934909	0.937585	0.930097	0.0773293	0.203495	0.0683792	94.5714	347.25	296.5	341	313.75	0.203494	0.224452	0.289382	0.247413	0.300448	0	No
Y35*	-2.65063	-0.692906	-0.885637	-1.27368	-1.17222	0.572929	0.0526436	0.0125956	0.0085794	0.00948681	0.928528	0.92192	0.923405	-0.00731781	-0.048371	-0.0333171	242.286	340.5	323.25	400	432.75	0.163863	0.236342	0.234729	0.234655	0.232494	0	Yes
Y35R	-1.54185	-0.809832	-0.654758	-1.13303	-1.1567	0.802595	0.0471081	0.015815	0.00986229	0.00963379	0.960226	0.953016	0.952741	0.41316	0.451618	0.412505	287	1378.25	1069.5	1427.5	1327.75	0.107658	0.133647	0.111322	0.120901	0.131061	0	No
Y35D	-1.55171	-0.656976	-0.351735	-1.65354	-0.896735	0.801028	0.0544646	0.0212934	0.00588384	0.0124583	0.957458	0.938903	0.946731	0.376443	0.224699	0.321167	81	406.25	321.25	468	401.25	0.194106	0.260264	0.221166	0.251767	0.270542	1	Yes
Y35E	-2.26108	-0.34578	-0.809411	-0.679972	-1.15041	0.664489	0.0728979	0.0135797	0.0154273	0.00969401	0.908869	0.911456	0.903475	-0.268104	-0.216633	-0.336192	96.4286	309	251	329.5	316.75	0.211053	0.293891	0.241279	0.223844	0.249539	0	No
Y35N	-1.17747	-1.22173	-0.810368	-1.35896	-1.09397	0.854081	0.0317082	0.0135668	0.00788356	0.0102511	0.978416	0.971845	0.974572	0.654453	0.754375	0.744263	104.143	751.5	522.25	797.25	761.75	0.169574	0.209198	0.174772	0.182458	0.176272	0	Yes
Y35Q	-1.91837	-0.286367	-0.521383	-0.719312	-0.573239	0.736153	0.0770165	0.0180307	0.014841	0.0171352	0.917861	0.913802	0.916718	-0.148818	-0.178906	-0.134944	61.8571	74.75	94	126	149	0.249372	0.458993	0.331112	0.318739	0.29755	0	No
Y35S	-1.28518	-0.902146	-0.734303	-1.1312	-0.892834	0.840138	0.0431332	0.0146234	0.00988012	0.0125064	0.965464	0.959948	0.962995	0.482641	0.563088	0.568325	263	1492.25	1147	1685	1513.5	0.107042	0.131004	0.11262	0.119318	0.116037	2	Yes
Y35T	-1.40334	-1.06883	-0.858765	-1.02573	-0.67932	0.823624	0.0367543	0.0129342	0.0109671	0.0154372	0.970617	0.968268	0.973624	0.550999	0.696859	0.729853	253.571	1345.75	1173.25	1572.75	1429.75	0.122882	0.160843	0.137448	0.126394	0.121622	0	No
L36H	0.0270132	0.100856	0.0117315	-0.019195	-0.00521653	0.951268	0.10945	0.0303433	0.0294464	0.0298486	0.9141	0.913211	0.91361	-0.198705	-0.18841	-0.18218	352.571	1665.25	1187.5	1484.5	1333	0.101974	0.144044	0.120048	0.118172	0.118989	0	No
L36C	-0.0433966	-0.293205	-0.151968	-0.188514	-0.160054	0.947898	0.0765318	0.0258799	0.0249744	0.0256769	0.945064	0.944137	0.944856	0.212031	0.308849	0.292671	291.857	1585.75	1120	1397	1279.5	0.104352	0.148194	0.123046	0.12083	0.122873	0	No
L36M	0.0507539	-0.286098	-0.157165	-0.184298	-0.247059	0.952356	0.0770356	0.0257492	0.0250773	0.0235877	0.944651	0.943967	0.942453	0.206558	0.306117	0.256153	144.714	993.5	666.5	657.75	698.75	0.129087	0.162584	0.138475	0.141953	0.145647	21	Yes
L36A	-0.073919	-0.130874	-0.121224	-0.24686	-0.159972	0.94637	0.0888224	0.0266664	0.0235923	0.0256789	0.932417	0.929311	0.931417	0.0442709	0.070465	0.0884428	1086.43	5584.5	4169.75	4836.5	4648.5	0.0647453	0.0970021	0.0783223	0.0794894	0.0777096	0	No
L36I	0.133351	-0.391442	-0.229063	-0.369094	-0.128591	0.955967	0.0698714	0.0240058	0.0209347	0.0264758	0.950786	0.947663	0.953313	0.287932	0.365549	0.421187	283.286	1911.75	1481.25	1534.25	1677	0.105257	0.145331	0.118489	0.122082	0.116156	0	No
L36V	0.0654269	-0.444451	-0.211756	-0.504616	-0.383212	0.953018	0.066504	0.0244146	0.01833	0.0206472	0.954675	0.94846	0.950817	0.339515	0.37836	0.383262	447.286	2890.25	2215.25	2713.75	2588.5	0.0809971	0.111559	0.0922258	0.0935792	0.092388	96	Yes
L36F	-0.0697925	-0.056482	-0.105466	-0.0933804	-0.189941	0.946579	0.0950302	0.0270785	0.0273987	0.0249397	0.926099	0.926422	0.92395	-0.0395387	0.0240085	-0.0250356	420.714	2271.25	1602.75	1756.5	1981.25	0.0960474	0.139643	0.114335	0.115486	0.1124	983	Yes
L36W	-0.0814936	0.0575908	-0.0600187	0.0410215	0.205848	0.945984	0.105304	0.0283019	0.031217	0.036606	0.916091	0.91901	0.924456	-0.172302	-0.0951666	-0.0173454	326.571	1681.75	1112.5	1204	1328.25	0.103011	0.14431	0.122138	0.121435	0.115479	4	Yes
L36Y	0.0148206	0.011998	-0.00805777	0.023693	0.0339967	0.950699	0.101085	0.0297664	0.0306972	0.0310053	0.922558	0.923492	0.923801	-0.0865097	-0.0231068	-0.0273013	586.429	3438.5	2279.75	2589.75	2763	0.0901046	0.133391	0.107642	0.109102	0.104971	0	No
L36G	-0.369142	-0.68025	-0.530616	-0.703785	-0.563972	0.929255	0.0532784	0.017868	0.0150697	0.017292	0.961147	0.958205	0.96054	0.425369	0.535049	0.531016	853.286	3906.25	3036.75	4022	3708	0.0698543	0.107127	0.0881838	0.087556	0.0866685	0	No
L36K	-0.125149	-0.156482	-0.405366	-0.199815	-0.213993	0.943709	0.0867716	0.020204	0.0247007	0.0243614	0.927918	0.932459	0.932115	-0.0154063	0.121077	0.0990416	367	1862.5	1491.75	1571.25	1682	0.096927	0.14357	0.120371	0.118523	0.116922	0	No
L36P	-2.01307	-0.920558	-0.8767	-0.909213	-0.911472	0.717352	0.0423797	0.0127072	0.0123057	0.0122783	0.95789	0.957345	0.957307	0.382171	0.521221	0.481897	2280.86	4889.5	3766	4856	4503.25	0.0624165	0.103898	0.0889032	0.0857451	0.0867754	0	No
L36*	-2.51663	-1.02942	-1.00111	-1.00324	-0.819767	0.60535	0.0381754	0.0112374	0.0112137	0.0134416	0.954658	0.95462	0.958214	0.339302	0.477416	0.495666	1134.71	1918.5	1440	2122.75	1767	0.0944471	0.154854	0.136217	0.126905	0.128579	0	Yes
L36R	-0.111006	-0.124464	-0.132833	-0.0427335	-0.0329421	0.944456	0.0893426	0.0263667	0.0287811	0.0290561	0.931405	0.933861	0.934142	0.030849	0.143629	0.129849	737.714	3293	2430.25	2782.25	2733	0.0645292	0.092297	0.0789357	0.0762854	0.0776565	0	No
L36D	0.072614	0.306391	0.141401	0.284979	0.282901	0.953339	0.131149	0.0343999	0.0395013	0.0394225	0.894716	0.899711	0.899633	-0.455841	-0.405486	-0.394583	446.571	2555.75	1728.25	1710	1856.75	0.0943163	0.136692	0.110923	0.112524	0.109006	0	No
L36E	-0.166956	-0.0778319	-0.284376	0.033048	-0.311045	0.941447	0.0932099	0.0227434	0.0309768	0.0221581	0.923298	0.931647	0.92271	-0.0766998	0.108027	-0.0438813	113	683	355	391.25	483.25	0.139241	0.178614	0.179298	0.158955	0.166512	0	No
L36N	-0.083746	-0.275429	-0.131959	-0.172183	-0.247513	0.945869	0.0777976	0.0263892	0.0253752	0.0235773	0.94409	0.94305	0.941211	0.199105	0.291368	0.237283	540.857	3055.75	2039.5	2547	2364.25	0.0915604	0.1361	0.110819	0.110604	0.110526	0	No
L36Q	-0.0183499	-0.0273357	-0.0277012	-0.154507	0.106677	0.949121	0.0975665	0.0292043	0.025816	0.0332649	0.925686	0.922289	0.929791	-0.0450139	-0.0424376	0.0637235	146.857	733.5	559.75	650.75	643.75	0.128108	0.168588	0.141402	0.143074	0.141426	0	No
L36S	0.0189066	-0.114895	-0.143524	-0.157713	-0.119945	0.95089	0.0901242	0.0260936	0.0257355	0.0266996	0.930763	0.930402	0.931373	0.022321	0.0880097	0.0877684	873	5128	3347.75	3939.5	3888.75	0.061128	0.0838939	0.0710049	0.070969	0.0707171	206	Yes
L36T	-0.10062	-0.399334	-0.432515	-0.515693	-0.41102	0.944998	0.0693602	0.0196735	0.0181318	0.0200924	0.946303	0.944729	0.946732	0.228472	0.318378	0.321182	778.857	3765.25	2907.25	3716.5	3428.75	0.0698161	0.103033	0.0869264	0.0854238	0.0849021	0	No
D37H	-0.211446	-0.0854232	-0.129668	-0.298415	-0.290272	0.938946	0.0925703	0.0264481	0.0224334	0.0226127	0.927537	0.923474	0.923655	-0.0204653	-0.0233885	-0.0295229	285.286	1445.5	992.25	1199	1263.75	0.106015	0.142998	0.123728	0.123344	0.124993	0	Yes
D37C	-0.0955541	-0.265907	-0.181657	-0.305702	-0.300363	0.945261	0.0784836	0.0251419	0.0222742	0.0223907	0.942027	0.939101	0.939219	0.17175	0.227871	0.207009	273	1387.25	1037.75	1225.25	1209	0.103392	0.145738	0.124196	0.12429	0.125063	0	No
D37M	0.0378767	-0.185262	-0.275411	-0.566085	-0.284502	0.951769	0.084518	0.0229435	0.0172561	0.0227406	0.933707	0.928025	0.933503	0.0613808	0.0497792	0.120143	546.143	3273	2567.5	3149.5	3030.5	0.0923363	0.134342	0.10917	0.112579	0.106642	0	No
D37A	-0.045094	-0.260997	-0.175184	-0.429664	-0.261303	0.947814	0.0788394	0.0253011	0.0197285	0.0232619	0.941965	0.936309	0.939887	0.170917	0.182982	0.217159	490.286	2709.75	2017.25	2497.5	2470.75	0.0792226	0.108116	0.0904852	0.0908468	0.0893216	43	Yes
D37I	-0.13315	-0.532235	-0.380033	-0.572479	-0.552796	0.943283	0.0612572	0.0207116	0.017148	0.0174829	0.956052	0.952373	0.952717	0.357781	0.441277	0.41214	665.286	3792	2873.25	3605.75	3501.25	0.0883797	0.134701	0.10895	0.110419	0.107394	0	No
D37L	-0.0564462	-0.213385	-0.349654	-0.502689	-0.337447	0.94725	0.0823673	0.0213368	0.0183647	0.0215932	0.934086	0.931097	0.934345	0.066409	0.0991877	0.132935	1218.43	7478.5	5194.75	6685	6286.75	0.0576228	0.0823405	0.0692652	0.0692373	0.0683535	0	No
D37V	-0.0252405	-0.357393	-0.221698	-0.443249	-0.502907	0.948787	0.0721169	0.0241789	0.0194675	0.0183608	0.948153	0.943346	0.942224	0.25301	0.29614	0.252678	280	1917.25	1208.25	1582.75	1622	0.0924161	0.119533	0.105441	0.103685	0.107369	9	Yes
D37F	-0.0078711	-0.37407	-0.432022	-0.567434	-0.343763	0.949625	0.0710089	0.019683	0.0172332	0.0214602	0.944807	0.942325	0.946617	0.208627	0.279718	0.319426	455.429	2701.5	2119	2476.25	2365.25	0.0910629	0.13445	0.112983	0.112122	0.1097	0	No
D37W	-0.116793	-0.228849	-0.199346	-0.414211	-0.326191	0.944152	0.0812059	0.024712	0.0200296	0.0218323	0.938556	0.933801	0.935626	0.125703	0.142652	0.1524	427.857	2516.25	1895.5	2284	2171	0.094872	0.13841	0.112913	0.114777	0.113044	0	No
D37Y	-0.264238	-0.447253	-0.49922	-0.455109	-0.476446	0.935848	0.0663302	0.0184274	0.0192424	0.0188439	0.947785	0.948628	0.948216	0.248129	0.381066	0.343731	688.857	4581.75	3342.5	4072.5	4078	0.0804038	0.121876	0.103523	0.100527	0.100965	167	Yes
D37G	-0.0500683	-0.362432	-0.230346	-0.569923	-0.307096	0.947567	0.0717804	0.0239757	0.0171911	0.0222439	0.94824	0.941326	0.946466	0.254166	0.263647	0.317134	591.714	3098.5	2342	2971.5	2761	0.0730819	0.104474	0.0860799	0.0882965	0.0865667	788	Yes
D37K	-0.0166397	-0.465613	-0.363641	-0.72819	-0.472375	0.949204	0.0652022	0.0210467	0.0147117	0.0189193	0.952427	0.94597	0.950249	0.309698	0.338329	0.374624	639.571	3314	2805.5	3600.5	3256.25	0.0898128	0.13619	0.108538	0.111476	0.108201	0	No
D37P	-0.506895	-0.901105	-0.688286	-0.730296	-0.71974	0.919646	0.0431762	0.0153015	0.0146812	0.0148347	0.969177	0.968513	0.968677	0.53189	0.700791	0.654678	800	3741.75	3019.5	3806	3752.5	0.0705535	0.108059	0.0897442	0.0883208	0.0871679	0	No
D37*	-2.35776	-0.646631	-0.686465	-0.894619	-0.952682	0.642603	0.0549998	0.015329	0.0124843	0.0117884	0.936757	0.932528	0.931499	0.101835	0.122188	0.0896867	1097.29	1502.25	1190.75	1644	1420	0.0917655	0.155907	0.134428	0.130718	0.140404	0	No
D37R	-0.101038	-0.335067	-0.381831	-0.517645	-0.432667	0.944977	0.0736252	0.0206752	0.018097	0.0196706	0.942713	0.940091	0.94169	0.18085	0.243801	0.244557	1719.29	8767.25	6997.5	8646	8247.75	0.0522322	0.0791997	0.0646903	0.0643978	0.0636238	0	No
D37E	0.0677906	0.118409	-0.145752	-0.0743194	0.094944	0.953124	0.111173	0.0260371	0.0279112	0.0328896	0.908168	0.910008	0.914931	-0.277394	-0.239914	-0.162099	294.143	1743.5	1309.25	1442.25	1360.5	0.104176	0.142949	0.119261	0.119143	0.117072	343	Yes
D37N	-0.0281955	-0.229186	-0.348537	-0.321453	-0.276178	0.948644	0.0811808	0.0213602	0.0219337	0.0229263	0.935488	0.936067	0.937071	0.0850077	0.179098	0.174362	880.143	4480.25	3396.25	3783.5	4092.5	0.0817191	0.130725	0.106198	0.107048	0.102077	2853	Yes
D37Q	0.0840374	-0.31591	-0.236436	-0.332814	-0.327861	0.953844	0.0749425	0.0238336	0.0216913	0.0217967	0.945045	0.942873	0.942979	0.211776	0.288527	0.264154	285.571	1867.75	1300.5	1652.75	1617.75	0.106007	0.146765	0.1211	0.119596	0.120117	0	No
D37S	0.0182848	-0.352929	-0.326958	-0.500957	-0.395337	0.950861	0.0724162	0.0218159	0.018396	0.0204035	0.945535	0.942067	0.9441	0.218282	0.275574	0.281181	934.571	5680.5	4231.75	5293.25	5289.5	0.0615306	0.0863679	0.0724916	0.07205	0.071238	0	No
D37T	-0.120229	-0.708264	-0.548539	-0.448072	-0.436152	0.94397	0.0518829	0.0175562	0.0193757	0.0196035	0.962947	0.964842	0.965079	0.449245	0.641765	0.600007	614.714	3271.75	2570	3115.75	2791.25	0.0745821	0.10964	0.0915612	0.0892275	0.0910358	0	No
G38H	-0.0043186	-0.422948	-0.501632	-0.525559	-0.276983	0.949794	0.0678514	0.0183838	0.0179569	0.0229083	0.94689	0.946456	0.951512	0.236247	0.346138	0.39382	100	569.75	439.75	496.75	473.5	0.145957	0.189743	0.170835	0.166993	0.167309	0	No
G38C	-0.0342751	0.126176	0.299578	-0.00236102	0.257391	0.948347	0.111943	0.0400589	0.0299314	0.0384678	0.920858	0.910703	0.919248	-0.109066	-0.228731	-0.0965007	75.7143	377.5	318.75	289.5	298.5	0.158404	0.199056	0.158058	0.175474	0.173553	0	No
G38M	-0.176196	-0.606363	-0.493363	-0.567293	-0.457602	0.940935	0.0571306	0.0185336	0.0172356	0.0191954	0.958156	0.95681	0.958844	0.385696	0.512616	0.505247	579.714	3378.25	2522	3096.5	2961.5	0.0903508	0.136827	0.112163	0.112584	0.109405	0	No
G38A	0.195321	0.120137	0.232626	0.127922	0.28296	0.958503	0.111344	0.0375622	0.0339549	0.0394248	0.919885	0.916296	0.921749	-0.121977	-0.138815	-0.0584893	231.429	1640.5	972.25	1155.75	1167.25	0.106898	0.135295	0.113086	0.112821	0.111019	0	Yes
G38I	-0.497514	-0.75031	-0.651543	-0.765628	-0.716248	0.920336	0.0498532	0.0158651	0.0141788	0.0148859	0.962422	0.960631	0.961381	0.442288	0.574065	0.543807	573.429	2217.75	1822	2260.75	2310.75	0.0920453	0.146499	0.120985	0.1209	0.117282	0	No
G38L	-0.433185	-0.645746	-0.636592	-0.714236	-0.624881	0.924927	0.0550458	0.0161002	0.0149154	0.0162868	0.957147	0.955901	0.957344	0.372318	0.49801	0.482451	1048.71	4622.5	3755.5	4536.5	4234.5	0.0595917	0.0895776	0.0764706	0.0749722	0.0755374	0	No
G38V	-0.284631	-0.888923	-0.540318	-0.751464	-0.582589	0.934613	0.0436823	0.0176985	0.0143782	0.0169784	0.971662	0.968156	0.970899	0.564852	0.695055	0.688452	506.571	2210.5	1668	2145.25	2010	0.0728902	0.118371	0.0941099	0.093663	0.0948793	2	Yes
G38F	-0.0695469	-0.668508	-0.276995	-0.408989	-0.394706	0.946591	0.0538738	0.022908	0.0201324	0.0204161	0.966476	0.96358	0.963875	0.496059	0.621484	0.58171	144.143	789.5	511.25	638.75	645	0.130871	0.179226	0.15688	0.149285	0.154629	0	No
G38W	-0.18374	-0.823365	-0.431296	-0.792737	-0.713599	0.940515	0.0465043	0.019697	0.0138048	0.0149247	0.970888	0.964714	0.965882	0.554581	0.63972	0.612199	142.286	775.25	573.75	703.75	705	0.132422	0.195147	0.152944	0.160869	0.163782	0	No
G38Y	-0.0412687	-0.524925	-0.324386	-0.478553	-0.40182	0.948003	0.0616789	0.0218709	0.0188049	0.0202743	0.957017	0.953859	0.95537	0.370586	0.465176	0.452452	252.143	1235.25	1007.75	1355	1203	0.109216	0.157807	0.1303	0.127414	0.128905	0	No
G38K	-1.55624	-0.900056	-0.672162	-1.42781	-1.03494	0.800304	0.0432196	0.0155464	0.00736293	0.0108676	0.964737	0.95478	0.959019	0.472989	0.479986	0.507906	339.286	833.5	642	942.5	921.25	0.116579	0.18905	0.155858	0.176034	0.160393	0	No
G38P	-1.88276	-0.842237	-0.86114	-1.23154	-0.922421	0.743012	0.0456746	0.0129039	0.0089453	0.0121462	0.955115	0.949965	0.954125	0.34536	0.402555	0.433533	591.714	1242.5	986.5	1398.75	1226.25	0.0907586	0.144216	0.131633	0.130263	0.127625	0	No
G38*	-2.5223	-0.698419	-0.744065	-1.17001	-0.739558	0.603995	0.0523693	0.0144834	0.00950763	0.0145479	0.935733	0.927901	0.935836	0.088259	0.0477988	0.155591	1158	1389.25	1208.75	1606	1593.75	0.0828693	0.1372	0.121756	0.127796	0.114389	0	Yes
G38R	-1.27925	-0.748206	-0.792345	-0.922315	-1.04158	0.840934	0.0499529	0.0138102	0.0121475	0.0107964	0.956303	0.954385	0.952831	0.361117	0.473624	0.413873	922.286	2836.75	2304.25	3060.25	2929	0.0666101	0.105352	0.0924143	0.0885355	0.0957919	1	Yes
G38D	-0.189166	-0.473698	-0.453538	-0.424034	-0.607462	0.94021	0.0647111	0.0192721	0.0198377	0.0165682	0.95066	0.951244	0.947877	0.286263	0.423132	0.338584	161.429	907	653.25	834.75	867.25	0.126121	0.167949	0.149899	0.140152	0.147883	0	No
G38E	-0.170963	-0.267607	-0.222511	-0.37964	-0.320743	0.941226	0.0783607	0.0241598	0.0207196	0.021949	0.940897	0.937381	0.938635	0.156761	0.200223	0.198126	184.571	995.5	735.25	881.75	832.75	0.114742	0.152376	0.131436	0.134309	0.136649	5	Yes
G38N	-0.100747	-0.390063	-0.763081	-0.714988	-0.419883	0.944992	0.0699611	0.0142145	0.0149043	0.0199186	0.940107	0.940805	0.945904	0.146281	0.255272	0.308602	178.143	929	724	799.75	817	0.122248	0.167143	0.155947	0.152496	0.146716	0	No
G38Q	-0.142725	-0.603259	-0.563655	-0.414035	-0.504317	0.942768	0.0572981	0.0172974	0.0200331	0.0183354	0.956778	0.959615	0.957852	0.367417	0.55772	0.490178	221.571	1679	1347.5	1395.75	1492	0.112741	0.150625	0.127246	0.124193	0.126138	0	No
G38S	0.10037	-0.0609402	0.0972964	0.152613	0.0542307	0.954558	0.0946475	0.0329646	0.0347742	0.031619	0.933069	0.934905	0.931709	0.0529186	0.16041	0.0928747	554.714	3104	2107.25	2120	2298	0.0695698	0.0926981	0.0769278	0.0783542	0.0791241	0	No
G38T	-0.0335305	-0.0759043	-0.0568453	-0.0587417	0.0803325	0.948383	0.093373	0.0283893	0.028337	0.032428	0.929365	0.929312	0.933463	0.00378207	0.0704828	0.119531	453.714	2234.75	1621	1756.75	1765.5	0.0795863	0.110436	0.0920965	0.0925511	0.0919323	0	No
A39H	-0.00501099	-0.227958	-0.0305166	-0.0759055	-0.134919	0.949761	0.0812724	0.0291246	0.0278682	0.0263132	0.943357	0.942071	0.940485	0.189384	0.275635	0.226242	136.286	897.5	657	704.25	667.25	0.131239	0.164583	0.136303	0.138582	0.144115	0	No
A39C	-0.225436	-0.42692	0.195806	-0.33979	0.0652813	0.938139	0.0676006	0.0362535	0.0215438	0.0319591	0.965243	0.949752	0.960668	0.479702	0.399142	0.532974	24.4286	120.25	75.75	109	57.75	0.281574	0.34807	0.282263	0.301236	0.381036	0	No
A39M	-0.0568076	-0.0359609	0.104252	0.0936119	0.270878	0.947232	0.0968098	0.033187	0.0328473	0.0389697	0.930394	0.930049	0.936318	0.0174347	0.0823231	0.162918	107.714	591.75	402.5	444.75	428.25	0.143999	0.178612	0.152703	0.151743	0.157937	0	No
A39I	-0.178141	-0.518451	-0.398204	-0.248927	-0.0801151	0.940827	0.0620547	0.0203463	0.0235448	0.0277544	0.954688	0.958017	0.962434	0.339699	0.532038	0.559809	199	816.75	645	659	684.25	0.116989	0.1734	0.146904	0.143947	0.142517	0	No
A39L	0.0255322	0.00725822	0.0410758	0.107674	0.0752505	0.951199	0.100655	0.0312187	0.033297	0.032269	0.924524	0.926617	0.925581	-0.0604352	0.0271497	-0.000256225	593.143	3646.75	2325.25	2536.75	2874.5	0.0727248	0.0977831	0.0829539	0.0825827	0.0823841	0	No
A39V	-0.0451192	-0.0915723	-0.118298	0.104942	0.0758008	0.947813	0.0920551	0.0267425	0.0332091	0.0322862	0.929091	0.93566	0.934716	0.000140874	0.172544	0.138579	327.143	1938	1323.75	1544.75	1600	0.08803	0.114031	0.0980754	0.0934666	0.0947449	5	Yes
A39F	-0.147727	-0.255441	-0.313492	-0.134196	-0.185852	0.942498	0.0792439	0.0221052	0.0263318	0.0250393	0.937919	0.942246	0.940919	0.117254	0.27845	0.232838	152.286	802.5	569.25	571.25	642.25	0.12953	0.169179	0.149895	0.14698	0.147886	0	No
A39W	-0.0857881	-0.312775	-0.0749539	-0.168925	-0.0640103	0.945764	0.0751602	0.027894	0.0254559	0.0281923	0.948505	0.945992	0.948813	0.257669	0.338674	0.352804	137.429	690	474.75	550.5	535.75	0.128419	0.175784	0.152929	0.149644	0.151845	0	No
A39Y	0.0562637	-0.0663762	-0.0603724	-0.0267843	0.0298582	0.952606	0.0941827	0.0282921	0.0292303	0.0308812	0.928714	0.929658	0.931323	-0.00485329	0.0760365	0.0870059	266.857	1729.5	1029.5	1110.25	1228	0.1077	0.144559	0.124025	0.12463	0.121204	0	No
A39G	0.101187	-0.107622	-0.0620998	0.0066099	0.0185484	0.954593	0.0907224	0.0282447	0.0301929	0.0305445	0.932555	0.93452	0.934876	0.0460956	0.154224	0.141003	285.571	1837	1284.5	1460.25	1493.25	0.0919519	0.116331	0.0976126	0.0963998	0.0977933	36	Yes
A39K	0.138013	0.0958312	0.0230184	-0.15713	-0.153258	0.956163	0.108961	0.0306771	0.0257501	0.0258474	0.915413	0.910565	0.91066	-0.181296	-0.230954	-0.227	203.714	1194.25	897.5	915	972	0.115475	0.15203	0.125736	0.130934	0.132423	0	No
A39P	-0.318738	-0.669947	-0.699027	-0.528658	-0.79875	0.932497	0.0538005	0.0151405	0.0179024	0.0137232	0.957857	0.96075	0.95638	0.381733	0.575971	0.467797	118.429	624.25	517.25	587.5	664	0.135489	0.183684	0.167061	0.154796	0.163342	0	Yes
A39*	-3.05302	-0.865059	-1.0386	-1.37978	-1.28986	0.472881	0.0446901	0.0108284	0.0077224	0.0084428	0.926714	0.920527	0.921954	-0.0313777	-0.0707835	-0.0553643	681.714	377.75	440.25	621	549.25	0.12459	0.241728	0.223602	0.210836	0.239491	0	No
A39R	-0.168551	-0.394071	-0.234799	-0.310526	-0.339587	0.941359	0.0697007	0.0238718	0.0221694	0.0215481	0.950049	0.94829	0.947649	0.278163	0.375628	0.335123	228.143	1228.25	809.75	941.75	867.75	0.0949033	0.124279	0.112753	0.112804	0.123454	0	No
A39D	-0.244804	-0.0620537	0.31505	0.388322	0.157734	0.937005	0.0945521	0.0406581	0.0436143	0.0349465	0.939874	0.942984	0.933923	0.143181	0.290308	0.126518	114.571	328.75	284.5	228.5	357	0.139756	0.210426	0.164031	0.182737	0.168605	1	Yes
A39E	-0.311099	-0.00865503	0.214126	0.117917	0.0626877	0.932977	0.0992237	0.036899	0.0336283	0.031879	0.930447	0.927063	0.925264	0.0181374	0.0343225	-0.00507419	130.571	403.5	299	334.75	392	0.133291	0.197097	0.168979	0.164434	0.169676	0	No
A39N	0.319718	0.135866	0.249017	0.225248	0.366075	0.963179	0.11291	0.0381592	0.0372963	0.0426957	0.91919	0.918334	0.923721	-0.131185	-0.106042	-0.0285248	80.5714	530.5	299.5	316.25	396	0.15278	0.184459	0.16224	0.164153	0.157308	0	No
A39Q	0.0527383	0.122639	0.0652471	0.166096	0.182566	0.952446	0.111592	0.031958	0.0352296	0.0357937	0.913488	0.916746	0.91731	-0.206832	-0.131571	-0.125943	131.429	829.25	617.5	616	623.75	0.13277	0.164216	0.136938	0.140463	0.140994	0	No
A39S	-0.0330761	-0.124599	0.118891	0.0147676	-0.0353729	0.948405	0.0893316	0.0336599	0.0304327	0.0289876	0.93914	0.935838	0.934367	0.133444	0.175413	0.133273	332	1944.5	1209	1377.75	1519.75	0.0812057	0.102561	0.0899873	0.0890281	0.0910805	368	Yes
A39T	0.120314	0.0179683	-0.231879	0.000936572	0.046235	0.955415	0.101629	0.0239399	0.0300273	0.0313751	0.916596	0.922625	0.923971	-0.165602	-0.0370361	-0.0247162	59.1429	324.5	253	296.75	300	0.164894	0.200284	0.191809	0.1704	0.183205	1	Yes
D40H	-0.308174	-0.44841	-0.700361	-0.791054	-0.679398	0.933159	0.0662586	0.0151206	0.0138278	0.015436	0.944297	0.942969	0.944621	0.20185	0.290065	0.289101	164.714	737.75	488	691	615.75	0.126823	0.176977	0.178252	0.160772	0.169295	0	Yes
D40C	0.241266	-0.569384	-0.225986	-0.159566	-0.065318	0.960293	0.0591555	0.024078	0.0256891	0.0281565	0.962533	0.964192	0.966744	0.443753	0.631318	0.625307	66.1429	486.25	396.25	412.75	398.75	0.16327	0.201757	0.166486	0.162074	0.167149	0	No
D40M	-0.122724	-0.728927	-0.336931	-0.543164	-0.160878	0.943838	0.0508758	0.0216041	0.0176491	0.0256563	0.96826	0.964125	0.972533	0.519727	0.630248	0.713282	220.571	899.25	639.25	827	737.75	0.11571	0.176309	0.144332	0.144136	0.141294	0	No
D40A	0.0895775	-0.0706032	0.0188559	0.0266724	0.0447532	0.954087	0.0938227	0.0305536	0.030786	0.0313301	0.931492	0.931727	0.932276	0.0320011	0.109307	0.101496	156.429	899.5	608.75	726	677.75	0.113174	0.142578	0.126347	0.124259	0.129573	386	Yes
D40I	-0.110094	-0.372945	-0.279203	-0.171534	-0.244259	0.944504	0.0710831	0.0228587	0.0253912	0.0236523	0.947676	0.950287	0.948492	0.246675	0.407739	0.347935	187.571	860.5	665	740.25	767.25	0.118517	0.170158	0.142822	0.139095	0.144033	0	No
D40L	0.00154848	-0.548234	-0.382732	-0.251288	-0.377317	0.950074	0.0603437	0.0206569	0.0234905	0.0207668	0.957299	0.960227	0.957412	0.374333	0.567564	0.483493	451	2728.75	2238.5	2359.75	2550.25	0.0735714	0.100599	0.0839753	0.0813472	0.0835878	0	No
D40V	0.0428391	-0.830681	-0.245165	-0.922903	-0.283894	0.951996	0.046181	0.0236314	0.0121404	0.0227541	0.97571	0.963781	0.974789	0.618557	0.624712	0.747568	42	269.5	140.75	211.25	222.5	0.191511	0.305887	0.285975	0.294436	0.258761	68	Yes
D40F	-0.885781	-0.790255	-0.735164	-0.802908	-0.65349	0.88682	0.0479947	0.014611	0.013667	0.0158347	0.961725	0.960685	0.963076	0.43304	0.574936	0.569565	407.857	1369.25	1144.5	1319.25	1283.75	0.101423	0.159895	0.136941	0.135717	0.13269	0	No
D40W	-0.956861	-1.15176	-0.762831	-0.92862	-1.10435	0.879487	0.0339285	0.014218	0.012072	0.0101463	0.97722	0.974803	0.972643	0.638586	0.801931	0.714956	345.571	1402.5	1013.5	1412.75	1373.25	0.109689	0.168062	0.140531	0.137553	0.144238	0	No
D40Y	-0.425247	-0.896975	-0.553926	-0.712382	-0.622944	0.925476	0.0433472	0.0174635	0.0149426	0.0163179	0.971494	0.968805	0.97027	0.562629	0.705486	0.678888	545.571	2464.5	1856	2376.5	2246.25	0.081078	0.124352	0.100733	0.0999641	0.099593	12	Yes
D40G	-0.736245	-0.722079	-0.663184	-0.472854	-1.3281	0.900983	0.0512075	0.0156844	0.0189104	0.00812866	0.959874	0.963385	0.951752	0.408491	0.618343	0.397463	19.5714	123	60	74.75	92	0.324765	0.442978	0.423502	0.349035	0.695565	18	Yes
D40K	-0.180086	-0.577403	-0.819458	-0.681694	-0.694586	0.940719	0.0587107	0.0134457	0.0154011	0.0152069	0.951185	0.953195	0.952995	0.293223	0.454495	0.416357	154	908.75	730.25	979.25	816.25	0.127049	0.169786	0.155704	0.142874	0.153104	0	No
D40P	0.00561609	-0.349861	-0.132942	-0.263537	-0.189519	0.950266	0.0726225	0.0263639	0.0232112	0.0249499	0.949931	0.946701	0.94848	0.276596	0.350076	0.347741	192.571	1276.75	886.75	1043.25	1013.5	0.104873	0.128449	0.111019	0.110334	0.118676	0	No
D40*	-2.73594	-1.08262	-0.974853	-1.07498	-1.02387	0.551936	0.0362692	0.0115329	0.0104455	0.0109872	0.954226	0.95231	0.953264	0.333567	0.440267	0.420443	2867.29	2304.5	2437.75	3251.25	2935.75	0.0798074	0.152752	0.121529	0.119036	0.119463	0	No
D40R	-0.548527	-0.714824	-0.63486	-0.853371	-0.766347	0.916515	0.0515612	0.0161277	0.0130032	0.0141688	0.960646	0.957324	0.958561	0.418732	0.520894	0.500946	408.143	1791.5	1275.5	1685.75	1602.25	0.0819104	0.120501	0.111804	0.107349	0.110546	0	No
D40E	-0.857363	0.0154188	0.184201	-0.482741	-0.322112	0.889641	0.101396	0.0358502	0.0187278	0.0219196	0.923229	0.905078	0.908408	-0.0776088	-0.319177	-0.261236	79.2857	266.25	109	183.5	165	0.176805	0.233074	0.24691	0.237867	0.25556	8	Yes
D40N	0.145038	-0.188615	-0.567493	-0.306346	-0.435458	0.956457	0.0842589	0.0172322	0.0222602	0.0196168	0.928636	0.933634	0.931	-0.00588644	0.139976	0.0820995	96.7143	558.5	530.25	535	582.75	0.145116	0.192405	0.1622	0.152303	0.161147	26	Yes
D40Q	0.16986	0.2264	-0.444607	-0.446303	-0.290186	0.957479	0.1223	0.0194416	0.0194093	0.0226146	0.890347	0.890316	0.893369	-0.513798	-0.556541	-0.489782	37.4286	245	195.75	262.5	193.75	0.203275	0.228363	0.228791	0.207337	0.244101	0	No
D40S	-0.0974588	-0.260759	-0.157538	-0.139673	-0.177192	0.945162	0.0788567	0.0257399	0.0261917	0.0252516	0.942228	0.942691	0.941728	0.174412	0.285607	0.245135	332.714	1963.75	1249.25	1523.5	1503.5	0.082435	0.105301	0.0935118	0.0899318	0.0943371	0	No
D40T	-0.0692003	-0.344882	-0.56522	-0.376912	-0.301552	0.946609	0.0729585	0.0172708	0.020775	0.0223647	0.940078	0.943636	0.945259	0.145891	0.3008	0.2988	139.571	853.75	708.75	827.75	736	0.119706	0.15015	0.13968	0.125995	0.133677	0	No
V41H	0.131008	-0.149706	-0.405882	-0.265799	-0.431564	0.955869	0.0873101	0.0201938	0.02316	0.0196918	0.92827	0.931222	0.927772	-0.0107489	0.101185	0.0330444	45.7143	276.75	208.75	196.25	204.5	0.189266	0.22955	0.225588	0.219702	0.257632	0	No
V41C	0.0414058	0.108278	-0.0463761	0.33681	-0.0816561	0.951931	0.110176	0.0286795	0.0415154	0.0277129	0.911729	0.924583	0.910775	-0.230162	-0.00555328	-0.225253	108	591.25	467.5	360.75	596.5	0.140757	0.175261	0.150943	0.158143	0.148499	0	No
V41M	-0.115594	-0.0747194	-0.00730655	-0.0778021	-0.356807	0.944215	0.0934734	0.0297881	0.0278169	0.021188	0.930355	0.928354	0.921687	0.0169142	0.0550714	-0.0594342	145.143	963.25	629.25	671	719	0.130812	0.161455	0.137777	0.138878	0.148272	0	No
V41A	-0.100199	-0.278393	-0.405316	-0.367189	-0.265083	0.94502	0.0775853	0.020205	0.0209737	0.0231762	0.937955	0.938735	0.940978	0.117727	0.221996	0.233737	345.857	2180.5	1795.75	1869.75	1893.75	0.0873613	0.111832	0.0951881	0.0953459	0.0951909	300	Yes
V41I	0.0144683	-0.119019	-0.206622	0.101508	-0.0489173	0.950683	0.0897866	0.0245372	0.0330991	0.0286088	0.929547	0.938221	0.933652	0.00620127	0.213726	0.122403	109.143	690	441.25	469.25	503.75	0.141607	0.172127	0.158379	0.150722	0.155456	84	Yes
V41L	-0.00931673	-0.146715	0.0429122	0.0507221	-0.021454	0.949556	0.0875487	0.0312742	0.0315117	0.0293819	0.938718	0.93896	0.936787	0.127845	0.225618	0.17005	262.286	1557.75	1060.75	1168.5	1297.5	0.0882286	0.107744	0.0945976	0.0929858	0.0954102	0	Yes
V41F	0.283156	0.184623	0.235332	-0.0195194	0.144635	0.96186	0.117886	0.0376601	0.0294372	0.0345074	0.913194	0.905141	0.910089	-0.210728	-0.318176	-0.235677	137.571	1108	629	772.75	741.75	0.128587	0.157105	0.132843	0.134522	0.13497	38	Yes
V41W	-0.0388083	0.132079	-0.0200945	0.283928	0.121541	0.948124	0.112531	0.0294207	0.0394614	0.0337462	0.909535	0.919586	0.913838	-0.25926	-0.0859118	-0.17871	180	863	707.5	608	670	0.119677	0.159881	0.135313	0.136815	0.139356	0	No
V41Y	0.168166	-0.064078	0.0855938	-0.142938	0.033783	0.95741	0.094379	0.0325935	0.0261086	0.0309988	0.933192	0.926694	0.931585	0.0545425	0.0283761	0.0909964	120	819.25	582.75	630	682.25	0.137216	0.166326	0.138345	0.143027	0.140268	0	No
V41G	-1.47741	-1.37173	-0.848809	-0.980597	-1.11348	0.812606	0.0274128	0.0130619	0.0114676	0.010055	0.982051	0.980097	0.978372	0.702668	0.887056	0.802011	253	624.25	499.75	688.25	672	0.115485	0.22189	0.178016	0.166144	0.182699	3	Yes
V41K	-0.223409	-0.713784	-0.802372	-0.708584	-0.920167	0.938256	0.051612	0.0136743	0.0149986	0.0121733	0.958968	0.960343	0.957413	0.396463	0.569435	0.483506	93.4286	553.75	439.25	564	506.75	0.151613	0.200362	0.185762	0.182681	0.196805	0	No
V41P	-2.08424	-0.535219	-0.37368	-1.39709	-0.761878	0.702701	0.0610858	0.0208409	0.00759088	0.0142313	0.940978	0.923041	0.931944	0.157825	-0.0303522	0.0964477	212.714	464.75	360.5	515.5	399.5	0.139307	0.202673	0.185283	0.24296	0.207218	0	No
V41*	-2.64801	-0.565977	-0.890537	-1.03052	-0.561512	0.573568	0.0593454	0.0125348	0.0109153	0.0173338	0.916564	0.913925	0.924471	-0.16603	-0.176924	-0.0171127	523.571	381	392.25	476.75	493.75	0.121407	0.222733	0.206256	0.200601	0.175535	0	No
V41R	-0.788787	-0.878405	-0.804963	-0.711851	-0.868808	0.896196	0.0441238	0.0136394	0.0149505	0.0128066	0.965459	0.966895	0.964549	0.482571	0.674787	0.591944	410.143	1783.5	1395.25	1727.25	1653	0.0824159	0.122351	0.107718	0.0993039	0.108664	0	No
V41D	-1.58996	-1.32342	-0.907377	-0.844378	-1.1592	0.794861	0.0287304	0.012328	0.0131192	0.00960998	0.979039	0.98003	0.975651	0.662716	0.885984	0.760657	304	654.25	539.25	731.75	608	0.118924	0.221913	0.179073	0.159776	0.194773	0	Yes
V41E	-0.50119	-1.01282	-0.59471	-1.2353	-0.908157	0.920066	0.0387895	0.0167773	0.00891203	0.0123185	0.975631	0.967209	0.970839	0.617504	0.679833	0.687533	105.714	683.5	558.25	843.75	774.75	0.151994	0.203449	0.169408	0.181551	0.17573	0	No
V41N	-0.220294	-0.69712	-0.530458	-0.394155	-0.648955	0.938436	0.0524338	0.0178708	0.0204271	0.0159056	0.962455	0.965135	0.960404	0.442717	0.646476	0.528959	72.7143	407	340.25	403.5	432.75	0.163211	0.22048	0.187776	0.174267	0.203677	0	No
V41Q	-0.0527396	-0.526727	-0.408071	-0.110869	-0.401912	0.947435	0.0615748	0.0201505	0.0269365	0.0202725	0.955327	0.96237	0.955453	0.348174	0.602025	0.453715	227.143	931.25	731	840.75	885.5	0.11044	0.170895	0.144037	0.131864	0.139636	0	No
V41S	-0.247555	-0.514367	-0.497299	-0.701538	-0.578383	0.936843	0.0622928	0.0184622	0.0151031	0.0170488	0.952274	0.948804	0.950811	0.307671	0.383888	0.383165	308.714	1826	1297.5	1517.75	1682.75	0.0856709	0.115181	0.10532	0.104792	0.100585	0	No
V41T	-0.132062	-0.576239	-0.440927	-0.562353	-0.62984	0.943341	0.0587751	0.0195119	0.0173195	0.0162075	0.9575	0.955233	0.954087	0.376988	0.487259	0.432954	448.429	2514	1947.5	2316.25	2342	0.0833396	0.115378	0.0965034	0.0967037	0.0995216	0	No
T42H	-0.0347138	-0.235902	0.149607	-0.153852	-0.285232	0.948325	0.0806812	0.0346735	0.0258325	0.0227244	0.949644	0.940543	0.937385	0.272785	0.251062	0.179129	125.571	519.25	351	392	458.75	0.13954	0.188424	0.163863	0.16471	0.173747	0	No
T42C	0.0783211	0.255837	0.0422869	-0.515762	-0.816067	0.953592	0.125496	0.0312553	0.0181305	0.0134908	0.897824	0.885228	0.880859	-0.414606	-0.638358	-0.679895	11.8571	82.75	73.5	105.25	121.25	0.332864	0.340757	0.343531	0.359208	0.405773	0	No
T42M	-0.0836919	-0.295291	-0.333107	-0.314032	-0.464305	0.945872	0.0763846	0.0216851	0.0220935	0.0190697	0.940813	0.941229	0.938158	0.155646	0.262099	0.190888	107.286	485.25	362.25	424.75	484.25	0.140601	0.195244	0.173289	0.176282	0.172908	0	No
T42A	0.0328725	-0.158936	-0.0550872	0.0682078	0.0836745	0.951539	0.0865773	0.0284378	0.0320498	0.0325331	0.937017	0.940698	0.941193	0.105288	0.253556	0.237	88.4286	497.25	336.25	391.75	388.5	0.141481	0.179442	0.163105	0.156019	0.165209	2	Yes
T42I	-0.716323	-0.552282	-0.900171	-0.734895	-0.62045	0.902746	0.0601145	0.0124161	0.0146149	0.0163579	0.946426	0.948769	0.950635	0.230099	0.383334	0.380495	34.8571	181.75	105.75	153.5	116.75	0.242441	0.351701	0.390325	0.326875	0.409385	5236	Yes
T42L	-0.859182	-0.527373	-0.765303	-0.882082	-0.691166	0.889462	0.0615374	0.0141834	0.0126398	0.0152582	0.945898	0.944233	0.947061	0.223097	0.310399	0.326185	226.143	843.75	747.25	941.25	823.5	0.105613	0.158335	0.141821	0.138763	0.141623	0	No
T42V	-0.506638	-0.640386	-1.14283	-0.884434	-0.729423	0.919665	0.0553253	0.00976698	0.0126105	0.0146939	0.94993	0.952908	0.955102	0.276582	0.449887	0.44838	132.143	594	554	587	677.5	0.125189	0.187298	0.187735	0.163552	0.154191	0	No
T42F	-0.138899	-0.67393	-0.666847	-0.504122	-0.417734	0.942974	0.053598	0.0156279	0.0183389	0.0199606	0.959055	0.961867	0.963557	0.397623	0.593936	0.57687	155.429	706.5	670.25	683.25	767.5	0.129085	0.184393	0.156147	0.151838	0.147781	0	No
T42W	-0.938335	-1.0963	-0.652723	-1.06416	-0.927676	0.881436	0.0357941	0.0158467	0.0105579	0.0120833	0.976955	0.971022	0.972726	0.635068	0.741143	0.716212	77.4286	208.75	173.75	211	213.5	0.178196	0.36948	0.279018	0.281038	0.300183	0	No
T42Y	-0.199224	-0.421045	-0.548248	-0.234742	-0.31238	0.939643	0.0679719	0.0175612	0.0238731	0.0221292	0.945329	0.951845	0.950036	0.215552	0.432792	0.371392	37.7143	207.25	202.5	189	224.75	0.208029	0.269654	0.231689	0.227449	0.231199	0	No
T42G	0.237623	0.0829614	-0.0136866	-0.0417209	-0.286215	0.960154	0.107718	0.0296043	0.0288094	0.0227026	0.916056	0.915274	0.909312	-0.172762	-0.155235	-0.247493	46.4286	398	193.25	209.25	283.5	0.1825	0.213329	0.20101	0.194411	0.202267	0	No
T42K	-0.19096	-0.514042	-0.307963	-0.301706	-0.517058	0.94011	0.0623118	0.022225	0.0223614	0.0181075	0.956327	0.956469	0.952056	0.361434	0.507141	0.402092	122.143	517.5	406.25	557	503.25	0.139815	0.198322	0.165984	0.152923	0.170667	0	No
T42P	-1.94306	-0.898177	-0.678483	-0.784989	-1.00559	0.73133	0.0432973	0.0154499	0.0139107	0.0111877	0.9611	0.959038	0.955412	0.424755	0.548455	0.453092	364.143	670.75	574.75	881.25	749.5	0.11622	0.202182	0.165728	0.15281	0.174331	0	Yes
T42*	-2.53424	-1.16262	-0.837806	-1.19936	-1.30701	0.601135	0.0335744	0.0132045	0.00923513	0.00830043	0.965353	0.958879	0.957368	0.481169	0.545898	0.482811	968.714	928.25	805.5	1178.75	967.25	0.10021	0.191363	0.155296	0.155929	0.175751	0	No
T42R	-0.0913257	-0.0811526	-0.132022	-0.275759	-0.342151	0.945479	0.0929297	0.0263876	0.0229357	0.0214941	0.9276	0.924129	0.922688	-0.0196289	-0.0128531	-0.0442231	88.7143	463.75	364	450.75	441.5	0.137231	0.175166	0.164414	0.150597	0.167384	0	No
T42D	-0.281708	-0.398369	-0.217176	-0.473979	-0.455846	0.934791	0.0694225	0.0242859	0.0188895	0.0192285	0.950427	0.944827	0.945177	0.283168	0.319948	0.297548	238	960.5	680.25	820.75	897.25	0.113044	0.16455	0.140456	0.142227	0.141764	0	No
T42E	0.138297	-0.623545	-0.237	-1.2318	-0.305988	0.956175	0.0562121	0.0238205	0.00894302	0.022268	0.965258	0.950098	0.963654	0.47991	0.404695	0.57834	19.4286	121.5	109.5	104.5	105.5	0.287933	0.360675	0.298338	0.400549	0.352799	0	No
T42N	-0.232379	-1.12509	-0.663578	-0.693414	-0.924373	0.937735	0.0348137	0.0156783	0.0152244	0.0121228	0.979247	0.978765	0.975485	0.66547	0.865645	0.758149	170.143	713.25	611	747.25	792.5	0.116604	0.206383	0.157528	0.144979	0.159607	18	Yes
T42Q	0.343342	-0.606903	-0.162149	-0.0758303	0.0598706	0.964007	0.0571015	0.0256245	0.0278703	0.0317921	0.966456	0.968775	0.97285	0.495798	0.705004	0.718101	31.5714	223.25	158.25	183.75	174	0.223043	0.276041	0.229575	0.209318	0.235161	0	No
T42S	-0.0213878	0.114247	-0.00279993	0.129477	-0.148383	0.948974	0.110762	0.0299186	0.034006	0.0259705	0.912036	0.91611	0.908135	-0.226088	-0.141793	-0.265381	123	626.5	462.75	545.5	581.25	0.133929	0.160985	0.138838	0.130872	0.144683	599	Yes
K43H	-0.0344828	-0.696607	0.0701844	-0.417269	-0.159746	0.948336	0.0524593	0.0321111	0.0199697	0.0256846	0.977791	0.965003	0.970981	0.64616	0.644367	0.689689	9.85714	81.5	65.75	93.25	69	0.355611	0.454104	0.327096	0.30977	0.380857	0	No
K43C	-0.702042	0.0193671	0.434194	0.772856	0.514463	0.903993	0.101757	0.0455683	0.0627823	0.0491894	0.934545	0.953669	0.938504	0.0724924	0.462115	0.196137	12.5714	43.25	30	28.75	37.75	0.41676	0.470314	0.427354	0.52044	0.490036	0	No
K43M	0.215785	-0.381912	-0.279254	-0.0551038	-0.279408	0.95931	0.0704933	0.0228575	0.0284373	0.0228541	0.949132	0.954821	0.949128	0.265988	0.48064	0.357596	37.1429	309.5	203.75	215.75	290	0.204182	0.232048	0.218609	0.199529	0.211892	0	No
K43A	-1.0382	0.857965	1.15629	-0.345658	-0.274805	0.870596	0.207632	0.0894958	0.0214204	0.0229571	0.848757	0.780715	0.78213	-1.06549	-2.31884	-2.18027	4.85714	29.75	35	41.25	37	0.647283	0.736178	0.345858	0.681743	0.556934	0	No
K43I	0.0388733	0.321364	-0.260764	-0.0868326	0.565316	0.951815	0.132865	0.0232742	0.0275737	0.0516231	0.881975	0.886078	0.90975	-0.624849	-0.624687	-0.24083	4.71429	44.75	15.25	24	12.75	0.527743	0.458318	0.951097	0.713841	0.736852	57	Yes
K43L	-0.185002	-0.0235351	-0.0343588	0.0322131	-0.00673742	0.940444	0.0979017	0.0290161	0.0309517	0.0298046	0.92442	0.926388	0.925221	-0.0618115	0.0234563	-0.0057288	151.571	724.25	624.5	674	722.25	0.117254	0.151218	0.129698	0.124852	0.129011	0	No
K43V	0.0708551	-0.287285	0.0789609	0.110388	0.162071	0.95326	0.0769513	0.032385	0.0333845	0.0350931	0.951604	0.952638	0.954411	0.29879	0.445547	0.437881	93.7143	661.75	485.5	438.5	477.5	0.143596	0.170085	0.141387	0.147133	0.154192	0	No
K43F	-0.116442	0.074797	0.0537279	0.00788012	0.00889937	0.94417	0.106936	0.0316036	0.0302302	0.0302601	0.91745	0.916071	0.916101	-0.154273	-0.142421	-0.144316	58.1429	283.75	198.75	232	212	0.177266	0.220517	0.197593	0.192138	0.211359	0	No
K43W	0.160864	-0.130013	-0.378006	0.0219308	0.0164835	0.957111	0.0888921	0.0207528	0.0306448	0.0304834	0.927229	0.93713	0.936966	-0.0245475	0.196179	0.172772	9.14286	76	42	41.5	49	0.427986	0.411204	0.457803	0.533411	0.580674	0	No
K43Y	0.174383	-0.176917	0.530029	-0.127258	-0.314456	0.957662	0.0851659	0.0499226	0.0265102	0.0220843	0.961175	0.937007	0.932575	0.425739	0.194215	0.106033	3.57143	41.5	37.5	54	34.75	0.535418	0.598491	0.407107	0.399946	0.574653	0	No
K43G	-0.235155	0.118941	-0.315382	0.0109548	0.058117	0.937572	0.111225	0.0220644	0.0303204	0.0317382	0.90261	0.910824	0.91225	-0.351123	-0.226792	-0.202848	41.5714	242.5	160.25	190.25	202.25	0.195571	0.224287	0.2474	0.207997	0.221919	0	No
K43P	0.115327	-0.331564	-0.150496	-0.265317	0.0227063	0.955202	0.0738645	0.0259171	0.0231709	0.0306679	0.948404	0.94561	0.953277	0.256335	0.33253	0.420652	64.2857	458.5	308.75	328	375.25	0.159143	0.183308	0.183512	0.173117	0.170699	0	No
K43*	-2.02936	-0.730609	-0.141273	-1.00823	-0.866681	0.714039	0.0507947	0.0261509	0.0111586	0.0128335	0.964175	0.943609	0.945863	0.465536	0.300363	0.307974	153	272	200.25	274.25	225.75	0.165881	0.262124	0.243418	0.246974	0.324056	0	Yes
K43R	-0.0582919	0.152872	-0.154677	0.143818	-0.0615917	0.947157	0.114624	0.0258117	0.0344802	0.0282586	0.903606	0.912188	0.906012	-0.337919	-0.204861	-0.297644	121.571	760	523.75	491.75	628	0.123043	0.146318	0.136786	0.131384	0.134168	127	Yes
K43E	0.0779928	0.247526	0.236564	0.0896669	0.148026	0.953577	0.124586	0.0377048	0.0327222	0.0346206	0.905138	0.900241	0.9021	-0.317591	-0.396966	-0.357088	67.2857	481	321.75	347.25	384.5	0.163381	0.189666	0.162574	0.165256	0.164066	8	Yes
K43N	0.0717697	-0.160212	0.163327	0.526972	-0.258763	0.953301	0.0864765	0.0351356	0.0497778	0.0233197	0.944083	0.959383	0.932088	0.19902	0.55399	0.0986377	44	190.5	136.75	104	161.75	0.197431	0.259079	0.228455	0.235235	0.270559	26	Yes
K43Q	0.248271	-0.504793	0.104272	-0.183676	-0.246556	0.960559	0.0628544	0.0331877	0.0250925	0.0235993	0.96801	0.959633	0.958104	0.516409	0.558016	0.493999	25.5714	121	108.5	164	98.25	0.239216	0.34067	0.275315	0.235078	0.319464	2	Yes
K43S	0.0297642	0.0313427	-0.206516	-0.127738	0.0883275	0.951395	0.102856	0.0245398	0.0264978	0.0326798	0.915503	0.917441	0.923614	-0.180101	-0.120397	-0.030137	152	913.25	605.5	717.5	672.25	0.11117	0.134375	0.128976	0.121687	0.126097	0	No
K43T	-0.0280947	-0.0545754	0.0408584	-0.107118	-0.115525	0.948649	0.0951943	0.0312121	0.027035	0.0268147	0.93026	0.926043	0.925822	0.0156509	0.0179238	0.0034148	88.1429	378.25	331.75	346.25	316.5	0.152131	0.202201	0.167832	0.171111	0.187104	15	Yes
I44H	-1.17045	-0.197169	-0.0725821	0.118678	0.149612	0.854953	0.0836012	0.0279584	0.033653	0.0346736	0.932717	0.939184	0.940353	0.0482444	0.229212	0.224233	26	53.75	59.25	44.75	38.75	0.379189	0.649161	0.509599	0.396908	0.580019	0	No
I44C	0.204836	0.253271	-0.335732	-0.114617	-0.0925351	0.95888	0.125214	0.0216295	0.0268384	0.0274212	0.88948	0.894451	0.895011	-0.525293	-0.490051	-0.464824	19.8571	186.25	107.5	155.75	92	0.258305	0.244126	0.294168	0.234001	0.341239	0	No
I44M	0.0243195	0.0838924	0.0276264	-0.0620222	-0.0878885	0.951143	0.107808	0.0308145	0.0282468	0.0275454	0.916341	0.913792	0.913098	-0.168976	-0.179068	-0.189953	240.857	1440	1044.25	1170.5	1164.75	0.109852	0.150527	0.122139	0.123758	0.123062	48	Yes
I44A	-0.0192643	-0.181908	-0.0945921	-0.0839379	-0.124602	0.949077	0.0847779	0.0273664	0.0276514	0.0265789	0.937712	0.938002	0.936912	0.114506	0.210209	0.17194	98.7143	596.25	430.5	463	488.5	0.142426	0.17219	0.14699	0.142719	0.156675	0	No
I44L	-0.101444	-0.0995356	-0.112852	-0.0501398	-0.0822184	0.944955	0.0913916	0.0268846	0.0285748	0.0276977	0.929736	0.931451	0.93056	0.00870681	0.104875	0.0754225	581.571	2356.25	1781.75	1888.25	2103.25	0.0716095	0.101006	0.0866652	0.0851581	0.0852781	82	Yes
I44V	0.0542916	0.00723906	-0.112531	-0.162395	0.0690704	0.952517	0.100653	0.026893	0.0256184	0.0320765	0.920313	0.919047	0.925496	-0.116298	-0.0945708	-0.00154918	126.143	879.5	618	657.75	636.75	0.123415	0.140911	0.128423	0.124755	0.127294	381	Yes
I44F	0.255938	0.1945	0.19289	0.563119	0.180283	0.960848	0.118917	0.0361518	0.0515156	0.035715	0.910495	0.925878	0.910065	-0.246537	0.0152632	-0.236053	43.8571	340.25	234.5	232.75	260.75	0.189465	0.205887	0.178458	0.172749	0.185561	0	No
I44W	0.4426	0.190157	0.113155	0.171031	0.167944	0.967297	0.118463	0.0334738	0.0353978	0.0352925	0.908988	0.910865	0.910762	-0.26652	-0.226138	-0.225459	14.2857	149.25	68.75	113	106.75	0.303225	0.269526	0.331886	0.24579	0.293141	0	No
I44Y	0.00905357	0.183923	0.302941	0.106056	-0.0371627	0.950428	0.117813	0.0401885	0.0332449	0.0289373	0.91472	0.907795	0.903552	-0.190481	-0.275489	-0.33503	59.2857	321.75	278.5	333	318.75	0.174533	0.207283	0.165149	0.164534	0.181703	0	No
I44G	-0.00812878	-0.139536	-0.181448	-0.106638	0.0272492	0.949612	0.0881239	0.025147	0.0270476	0.0308032	0.931878	0.933797	0.937614	0.0371112	0.142599	0.182618	53.2857	327.75	231	243	244	0.169716	0.216543	0.196735	0.190423	0.196781	0	No
I44K	0.181272	-0.0741772	0.194965	0.0783846	0.222704	0.957941	0.0935193	0.0362241	0.032367	0.0372051	0.937839	0.93393	0.938838	0.116185	0.144738	0.201213	13	292.25	194.25	210.25	193.75	0.323516	0.221948	0.193092	0.194937	0.21043	5	Yes
I44P	-2.04888	-0.496362	-0.324833	-0.819634	-0.608507	0.710036	0.0633529	0.0218613	0.0134434	0.0165512	0.939708	0.928352	0.932512	0.14098	0.0550429	0.105085	106.286	165.5	144.25	235.5	167	0.195983	0.29651	0.241931	0.267631	0.319366	0	No
I44*	-2.57923	-0.794561	-0.875467	-1.12044	-0.641484	0.590301	0.0477984	0.0127227	0.00998595	0.0160229	0.939271	0.934842	0.944669	0.135187	0.15939	0.289828	725.286	854.75	791.75	1132.75	1009.75	0.108956	0.188565	0.155536	0.153648	0.148006	0	No
I44R	0.0114808	0.0563154	-0.0287706	-0.0852594	-0.445722	0.950543	0.105184	0.029174	0.0276159	0.0194204	0.917503	0.915954	0.907892	-0.153564	-0.144299	-0.269065	134.857	611.25	548.75	621.25	623.25	0.115308	0.148893	0.124276	0.121128	0.151361	0	Yes
I44D	-0.0379865	0.185624	0.12885	0.287135	0.0540485	0.948164	0.11799	0.0339854	0.0395832	0.0316134	0.908109	0.913704	0.905759	-0.278182	-0.180488	-0.30149	154.857	606.5	510	508.25	579.75	0.127276	0.177589	0.142731	0.142431	0.146496	0	No
I44E	-0.0320615	0.177469	0.0884251	0.289001	0.135779	0.948455	0.117144	0.0326829	0.0396542	0.0342136	0.90777	0.914734	0.90929	-0.282673	-0.163928	-0.247823	216.571	1254.5	765.5	751.5	889.75	0.112131	0.150599	0.129551	0.129502	0.128464	0	No
I44N	-0.122735	-0.118474	0.712548	-0.0263291	0.177088	0.943837	0.0898312	0.0593259	0.0292432	0.0356051	0.965512	0.933754	0.940295	0.483271	0.141907	0.223358	18.8571	90.75	70	71.5	82.75	0.296053	0.353831	0.267268	0.321879	0.296196	3	No
I44Q	-0.190563	0.0345326	0.349763	-0.244777	0.209826	0.940132	0.103151	0.0420339	0.0236404	0.0367465	0.931948	0.913244	0.926494	0.0380471	-0.187875	0.0136179	148.714	557.25	442.25	452	435.75	0.131334	0.180747	0.141743	0.160076	0.155609	0	No
I44S	0.106247	0.0120281	-0.017296	0.044955	0.0834745	0.954812	0.101088	0.0295008	0.0313362	0.0325268	0.922635	0.924468	0.925662	-0.0854962	-0.00740084	0.000977987	134.286	795.5	578.25	705.25	663	0.112602	0.138089	0.125062	0.113999	0.12382	0	No
I44T	0.0197155	-0.464006	0.145638	-0.0167406	-0.281542	0.950928	0.0653002	0.0345408	0.0295167	0.0228065	0.966434	0.961164	0.954215	0.495507	0.58264	0.434906	82.4286	377.25	314	353	414.25	0.1428	0.200123	0.152913	0.154573	0.164427	922	Yes
K45H	-0.402344	-0.168598	0.136951	-0.124994	-0.566644	0.927041	0.0858163	0.0342523	0.0265687	0.0172466	0.942244	0.934204	0.924632	0.174622	0.149137	-0.0146777	25.2857	91.25	62.75	59.25	108.25	0.278407	0.367929	0.360815	0.351877	0.406429	0	No
K45C	-0.0271008	-0.405905	-0.16422	-0.297883	-0.226017	0.948697	0.0689373	0.0255729	0.0224451	0.0240773	0.953024	0.949806	0.951483	0.317624	0.400007	0.393378	116	658	404.75	558.25	563	0.137885	0.182902	0.161261	0.152589	0.156177	0	No
K45M	-0.633944	2.13598	-3.73408	0.628896	0.532367	0.909743	0.484694	0.000738481	0.0548261	0.0500336	0.467598	0.497182	0.49441	-6.12159	-6.87781	-6.55276	6	12.25	12.75	19.75	21.25	0.588142	0.911394	5.89122	0.636876	0.745523	0	No
K45A	-0.0224767	-0.094405	-0.176158	0.008906	-0.175919	0.948921	0.0918186	0.025277	0.0302603	0.0252829	0.927958	0.932991	0.927964	-0.0148871	0.129639	0.0359566	96.7143	524	399.75	461.75	510	0.135106	0.164827	0.152185	0.135765	0.150433	0	No
K45I	-0.256603	-0.375785	0.0406481	0.0101836	-0.000686355	0.936305	0.0708958	0.0312057	0.0302978	0.02998	0.956148	0.95519	0.954855	0.359065	0.486578	0.444631	62.5714	218	147.5	224	196.75	0.172893	0.265152	0.227376	0.195048	0.225996	3	Yes
K45L	-0.0788237	0.181565	0.163202	-0.00940175	0.111481	0.94612	0.117569	0.0351314	0.0297276	0.0334197	0.909508	0.904145	0.907802	-0.259622	-0.334186	-0.270432	76.2857	361.5	249.75	272.25	254.5	0.1544	0.180352	0.17119	0.171625	0.182438	0	No
K45V	-0.182956	0.0758347	0.110845	0.224285	0.0337999	0.940559	0.107035	0.0333992	0.0372618	0.0309994	0.918828	0.922757	0.916404	-0.135993	-0.03492	-0.139719	23.2857	148	97.5	113.5	93.5	0.252953	0.274378	0.263376	0.23505	0.300168	0	No
K45F	0.00448249	-0.499196	-0.430191	-0.503087	-0.292642	0.950212	0.0631849	0.0197184	0.0183576	0.0225604	0.953287	0.951895	0.956207	0.321104	0.433587	0.465176	97.4286	516.5	357.5	454.75	437	0.149906	0.201473	0.184551	0.171764	0.177265	0	No
K45W	0.128891	0.115237	-0.133476	0.374591	0.529447	0.955779	0.11086	0.0263502	0.0430451	0.049895	0.909074	0.925701	0.932701	-0.265386	0.0124247	0.107955	37.4286	223.25	227.75	174	180	0.206009	0.235189	0.199553	0.199399	0.209208	0	No
K45Y	0.0783755	-0.119071	-0.0488925	-0.178031	-0.103741	0.953594	0.0897823	0.0286095	0.0252309	0.0271239	0.933866	0.930468	0.932369	0.0634887	0.0890589	0.102902	108.143	726.75	438.75	561.25	524.25	0.14504	0.170049	0.155533	0.151445	0.154893	0	No
K45G	-0.179416	-0.358599	-0.46351	-0.459307	-0.261929	0.940756	0.0720362	0.0190845	0.0191634	0.0232477	0.942548	0.942629	0.946825	0.178658	0.284603	0.322595	280.571	1096	808.5	967.75	907.75	0.0984397	0.142121	0.130016	0.124938	0.131326	0	No
K45P	0.0498054	-0.191926	-0.325233	-0.329168	-0.432416	0.952313	0.0840038	0.0218528	0.0217688	0.0196754	0.933204	0.93312	0.931025	0.0547067	0.131706	0.0824864	317.429	1112	1115	1252	1240.25	0.100644	0.147724	0.122431	0.117743	0.122969	0	No
K45*	-2.51205	-0.527878	-0.268129	-1.32402	-0.633565	0.606444	0.0615083	0.0231073	0.0081616	0.0161483	0.93417	0.910834	0.923157	0.0675222	-0.226638	-0.0370871	345.714	302.25	298.75	474.25	359.75	0.137125	0.241498	0.213564	0.244859	0.202781	0	Yes
K45R	-0.00145595	-0.0308733	-0.0589953	-0.0551801	0.152839	0.949931	0.0972555	0.02833	0.0284352	0.0347818	0.925211	0.925317	0.931734	-0.0513199	0.00623886	0.0932537	310.857	1820.5	1332	1540.25	1510.25	0.0843666	0.103509	0.0913297	0.0877952	0.0886504	153	Yes
K45D	0.144261	-0.282034	0.0585424	-1.06673	0.12199	0.956424	0.0773251	0.0317513	0.0105312	0.0337609	0.950714	0.929385	0.952784	0.286972	0.0716588	0.413158	9.71429	38.75	28.75	48.5	23.25	0.369401	0.729608	0.760672	0.796518	0.592285	0	No
K45E	-0.00756457	-0.0586002	-0.0404215	0.152818	-0.0331721	0.949639	0.0948482	0.0288458	0.0347811	0.0290496	0.92832	0.934343	0.928526	-0.010079	0.151369	0.044498	17.4286	173.75	124.25	138.75	142.75	0.311549	0.268547	0.245434	0.224758	0.252896	10	Yes
K45N	-0.398765	-0.0614858	-0.226186	-0.0363205	0.0849807	0.927282	0.0946008	0.0240733	0.0289609	0.0325742	0.921915	0.926931	0.930674	-0.0950491	0.0321874	0.0771471	118.143	462.25	330.5	352	421	0.147984	0.192265	0.173409	0.167723	0.161132	7	Yes
K45Q	0.335436	-0.177368	0.238837	-0.0833027	-0.133763	0.963732	0.0851308	0.0377873	0.0276685	0.0263429	0.94887	0.938613	0.937285	0.262518	0.220029	0.177622	6.42857	88	40.25	55.25	44.75	0.415074	0.365686	0.43071	0.390907	0.458404	6	Yes
K45S	0.0776081	-0.205108	-0.0513644	-0.0760665	-0.158646	0.95356	0.082995	0.0285408	0.0278639	0.0257121	0.941132	0.940444	0.938263	0.159871	0.249466	0.192473	112.857	905	651.5	752	780.25	0.129926	0.15282	0.134383	0.125749	0.135643	0	No
K45T	-0.0232482	-0.0200607	0.546644	-0.181046	-0.125668	0.948884	0.098209	0.0507166	0.0251569	0.0265513	0.947123	0.920916	0.922308	0.239343	-0.064522	-0.0499876	11	86	51.75	84.5	82.75	0.395361	0.399383	0.317947	0.323458	0.440685	12	Yes
P46H	-2.35288	-1.03478	-0.543722	-1.53446	-0.600356	0.643724	0.037979	0.0176394	0.00662302	0.0166844	0.967513	0.950783	0.966039	0.509819	0.415719	0.614597	69.5714	78.75	75.5	109.25	123.25	0.252375	0.604291	0.424858	0.485011	0.34371	6	Yes
P46C	-0.45319	-1.05615	-0.646082	-0.919597	-0.940318	0.923526	0.0372058	0.0159506	0.0121801	0.0119333	0.97658	0.97254	0.972277	0.630096	0.765547	0.709383	373.286	1651.25	1343	1680	1658.25	0.103285	0.160321	0.129338	0.131413	0.135289	0	No
P46M	-1.9197	-1.07676	-0.862816	-1.08036	-0.875742	0.735894	0.0364747	0.0128826	0.0103901	0.0127192	0.96737	0.964046	0.967151	0.507916	0.628976	0.631492	368.714	726.75	504	838.75	765.25	0.118566	0.199732	0.181368	0.165631	0.17245	0	No
P46A	-0.0463084	-0.433371	-0.243553	-0.269706	-0.154541	0.947754	0.0671951	0.0236686	0.0230717	0.0258151	0.952898	0.952283	0.955116	0.315945	0.439828	0.448599	243	1432.5	1008.5	1077.5	1106.25	0.0951791	0.127115	0.111122	0.109879	0.110491	1	Yes
P46I	-0.894253	-1.00798	-0.718483	-0.389829	-0.733363	0.885966	0.0389704	0.0148531	0.0205139	0.0146369	0.972314	0.978674	0.972073	0.573509	0.86418	0.706292	119.286	518.25	368.25	550.75	474.75	0.150589	0.221643	0.195835	0.158417	0.187585	0	No
P46L	-2.03135	-0.856479	-0.726922	-1.02653	-0.773965	0.713632	0.0450578	0.0147301	0.0109584	0.0140627	0.956607	0.951472	0.955694	0.365144	0.426792	0.457377	1428.57	2639.5	2174.5	3063.75	2696	0.0676248	0.113916	0.0986157	0.0957485	0.0979036	78	Yes
P46V	-0.277765	-0.887099	-0.504597	-0.625769	-0.670894	0.935031	0.0437586	0.0183304	0.0162726	0.0155658	0.972261	0.970084	0.969338	0.572803	0.726051	0.664723	636.714	2809	2149.5	2852.5	2745.75	0.0761688	0.114531	0.0938513	0.0908181	0.0939427	0	No
P46F	-1.59717	-1.07064	-0.953948	-0.92965	-0.683747	0.793682	0.0366901	0.0117737	0.0120597	0.01537	0.968134	0.968488	0.972607	0.518053	0.700398	0.714409	157.143	418.75	373	412.75	328.5	0.150873	0.239475	0.208831	0.199205	0.222471	0	No
P46W	-2.07844	-0.638861	-0.997133	-1.02572	-0.964163	0.703912	0.0554051	0.0112817	0.0109672	0.0116554	0.936296	0.935871	0.936801	0.0957204	0.175942	0.170266	517.286	1125.5	816.5	1016.5	1093.5	0.1089	0.163332	0.159215	0.157687	0.149973	0	No
P46Y	-1.5088	-0.637631	-0.906383	-1.17367	-1.10756	0.807778	0.0554694	0.0123401	0.00947322	0.0101141	0.945779	0.942383	0.94314	0.221517	0.280643	0.26659	153.143	374.25	341.75	459	440.75	0.150327	0.227768	0.214508	0.214826	0.220754	0	No
P46G	-0.301506	-0.686583	-0.442872	-0.615671	-0.629582	0.933574	0.0529599	0.0194747	0.016435	0.0162117	0.963368	0.960175	0.959941	0.454837	0.566734	0.521926	203.714	1331.25	1029.25	1289.75	1309	0.104112	0.137154	0.115431	0.113961	0.116552	0	No
P46K	-1.91453	-1.25676	-0.594401	-1.10009	-1.23201	0.736898	0.0306502	0.0167824	0.0101891	0.00894114	0.980742	0.971844	0.970178	0.685306	0.754361	0.677493	316.857	734.25	587.75	687.25	737.75	0.124651	0.210726	0.159386	0.175344	0.189086	0	No
P46*	-2.85009	-0.813665	-0.901288	-1.16096	-1.03926	0.523571	0.0469363	0.0124024	0.0095932	0.0108213	0.932441	0.927345	0.929566	0.0445873	0.0388489	0.0603083	1679.29	1343.5	1195.25	1787	1554.5	0.0901719	0.162103	0.14192	0.140058	0.139232	0	No
P46R	-1.97798	-0.815803	-0.796683	-1.00655	-0.932373	0.724413	0.0468408	0.0137512	0.0111771	0.0120274	0.953438	0.949997	0.951131	0.323117	0.403083	0.388037	1492.29	3494.75	2699.25	3744.5	3667.5	0.0632132	0.0971694	0.0851316	0.083379	0.0836028	0	Yes
P46D	-2.12526	-0.909128	-0.683942	-1.09834	-0.606693	0.694061	0.042846	0.0153671	0.0102069	0.0165808	0.959512	0.952272	0.961231	0.403686	0.439654	0.541524	171.143	320.75	227.75	259	246.25	0.164099	0.25944	0.235512	0.258318	0.271292	0	No
P46E	-1.65491	-1.14592	-0.969698	-1.0083	-0.863936	0.784067	0.0341204	0.0115918	0.0111578	0.0128683	0.970836	0.970291	0.972443	0.553896	0.729382	0.71191	528.571	1049	959	1129.25	1268	0.102697	0.182817	0.151634	0.147733	0.141287	0	No
P46N	-1.82779	-0.735147	-1.02406	-1.32435	-1.16182	0.753367	0.0505763	0.0109852	0.00815895	0.00958502	0.94667	0.94308	0.944888	0.233335	0.291854	0.293158	121.714	323.5	272	324.5	315.5	0.16951	0.271027	0.247967	0.259928	0.257389	0	No
P46Q	-2.07827	-0.814513	-0.486798	-1.0238	-0.852797	0.703947	0.0468984	0.0186534	0.0109881	0.0130106	0.958784	0.948178	0.950954	0.394029	0.373834	0.38534	548.286	1009.25	784.25	1136.5	1012.25	0.097904	0.169579	0.131339	0.136565	0.141662	0	No
P46S	-0.940801	-0.826803	-0.816916	-0.936248	-0.797329	0.881178	0.0463521	0.0134795	0.0119814	0.0137425	0.962115	0.960457	0.962407	0.438215	0.571263	0.559392	583.429	1932.75	1570.75	2162	2075.25	0.0763235	0.12289	0.109797	0.100214	0.100833	1949	Yes
P46T	-1.57039	-0.9714	-0.817262	-1.11209	-0.944921	0.798033	0.0403637	0.0134749	0.0100689	0.0118792	0.965728	0.961553	0.963767	0.486133	0.588889	0.580067	1006.57	2538.75	1961.5	2633.25	2718.25	0.071885	0.121102	0.104875	0.104811	0.101336	63	Yes
H47C	0.0111063	-0.310976	-0.177985	-0.332284	-0.340765	0.950525	0.0752853	0.0252321	0.0217026	0.0215232	0.945906	0.942311	0.942129	0.223193	0.279494	0.251233	28	258	205	244.75	229.25	0.234806	0.250565	0.208482	0.204736	0.22162	0	No
H47M	0.0504195	-0.00650336	-0.0579556	0.0157147	0.102925	0.952341	0.0994162	0.0283587	0.0304607	0.0331445	0.923096	0.925201	0.927903	-0.0793713	0.0043815	0.0350296	140.571	736.75	541.75	523.25	622.75	0.13092	0.167893	0.145062	0.147303	0.141475	0	No
H47A	0.174825	0.113794	0.141036	0.128541	0.222815	0.95768	0.110718	0.0343877	0.0339752	0.0372091	0.917328	0.916919	0.92014	-0.155884	-0.128793	-0.082935	141.429	782	604.75	696.5	681.75	0.11571	0.143291	0.122655	0.118622	0.123496	0	No
H47I	0.194317	0.320512	-0.0181475	0.118185	0.274808	0.958463	0.132767	0.0294764	0.033637	0.0391172	0.888814	0.892812	0.898134	-0.534133	-0.516404	-0.417357	101.714	565.5	476.5	442.5	446.75	0.14089	0.176679	0.15111	0.152614	0.153796	0	No
H47L	0.1342	-0.069014	-0.0143433	-0.116918	-0.00462152	0.956003	0.0939579	0.0295854	0.0267784	0.0298658	0.930515	0.927704	0.930796	0.0190309	0.0446184	0.079006	224.429	1385.5	1118.5	1253.75	1151.75	0.0930851	0.113197	0.0947847	0.0959478	0.100737	225	Yes
H47V	-0.0749845	-0.115334	-0.25649	-0.258566	-0.194686	0.946316	0.0900882	0.0233715	0.0233242	0.0248246	0.927713	0.927666	0.929176	-0.0181299	0.0440062	0.054383	261.857	1588.75	1215.25	1297.75	1277.75	0.0955353	0.123617	0.1069	0.106188	0.1086	0	No
H47F	-0.0539025	-0.112966	-0.212148	-0.25695	-0.0355782	0.947377	0.0902825	0.0244053	0.023361	0.0289818	0.928625	0.927575	0.933252	-0.00603644	0.0425552	0.11633	34.1429	273.75	179.75	203.5	233.75	0.210777	0.225958	0.219449	0.21587	0.203221	0	No
H47W	0.00674919	0.137777	-0.165573	0.11216	0.16634	0.95032	0.113101	0.0255391	0.0334417	0.0352379	0.905316	0.913119	0.914911	-0.315232	-0.189895	-0.162401	34.2857	185.25	141.75	150	194	0.212993	0.250964	0.237924	0.224137	0.214368	0	No
H47Y	0.180742	0.0316269	-0.270951	-0.719243	-0.385866	0.95792	0.102883	0.0230437	0.014842	0.0205936	0.914599	0.906645	0.912209	-0.192085	-0.293981	-0.203469	15	109.75	97.5	146.5	109.75	0.305214	0.317009	0.300052	0.282616	0.343781	3238	Yes
H47G	-0.0377638	-0.0406291	0.00091476	-0.259241	-0.204852	0.948175	0.0964023	0.0300266	0.0233088	0.0245796	0.927707	0.920969	0.922236	-0.0182116	-0.0636763	-0.0510884	129.286	689	461.75	586.25	580	0.127759	0.162099	0.147074	0.143493	0.151152	0	No
H47K	-0.0523135	0.0391781	0.103294	0.207639	0.112073	0.947456	0.103582	0.0331563	0.0366692	0.0334389	0.922973	0.926533	0.923259	-0.0810039	0.0257996	-0.0355427	26.2857	101.25	72	82.5	79.75	0.26495	0.325215	0.297416	0.278636	0.306111	0	No
H47P	-0.169699	-0.389934	-0.177169	-0.138776	-0.0311945	0.941295	0.0699695	0.0252522	0.0262146	0.0291054	0.951184	0.952185	0.955202	0.293216	0.438252	0.449904	86.4286	430.75	249	309.25	331.25	0.139233	0.19445	0.185683	0.175608	0.170886	204	Yes
H47*	-2.74624	-1.06844	-0.528191	-0.997838	-0.774989	0.549389	0.0367681	0.0179106	0.0112738	0.0140485	0.964519	0.952623	0.957561	0.4701	0.445299	0.485743	1228.71	799.75	807	889	900	0.0968289	0.205881	0.149441	0.164219	0.153944	0	No
H47R	-0.141848	-0.2734	-0.108709	-0.164877	-0.0228452	0.942816	0.0779433	0.0269931	0.0255565	0.0293423	0.944367	0.942888	0.946795	0.202781	0.288764	0.322144	466	2220.5	1645.75	1857	1724.25	0.0745321	0.10111	0.0850999	0.0846856	0.0877007	1272	Yes
H47D	0.240843	0.366717	0.310677	0.356037	0.37097	0.960277	0.138178	0.0404879	0.0422873	0.0428962	0.893791	0.895543	0.896137	-0.468112	-0.472501	-0.447709	136.857	787.75	472	483.75	600.25	0.131273	0.162882	0.140388	0.141911	0.137153	0	Yes
H47E	0.203255	-0.0310896	0.161349	0.251161	0.562748	0.958818	0.0972365	0.0350686	0.038238	0.0514975	0.9327	0.935912	0.949589	0.0480269	0.176594	0.364598	59.5714	372.75	225.25	213.75	231.75	0.17313	0.209926	0.186273	0.186571	0.184677	0	No
H47N	0.0336659	0.0693731	0.273712	-0.119262	0.0423012	0.951575	0.106419	0.039076	0.0267174	0.0312557	0.926199	0.913823	0.918329	-0.0382122	-0.178576	-0.110459	19.8571	107.75	71.75	95.5	103	0.261117	0.318048	0.311625	0.299835	0.311634	15	Yes
H47Q	-0.306564	-1.44352	0.123232	0.0150136	-0.34826	0.93326	0.0255623	0.0338014	0.03044	0.021366	1.00916	1.0054	0.995398	1.06227	1.29395	1.06076	14.4286	61.25	59.75	83.25	71.75	0.337469	0.74285	0.350283	0.314763	0.395684	17	Yes
H47S	-0.218834	-0.0964532	-0.153998	-0.0175553	0.0762535	0.938521	0.0916479	0.0258288	0.0294933	0.0323003	0.927885	0.931625	0.934511	-0.0158557	0.107673	0.135456	150.429	672	566.25	495.75	614.25	0.113014	0.147585	0.12688	0.137288	0.125623	0	No
H47T	-0.43029	-0.506447	0.195675	0.113808	0.424373	0.925128	0.062757	0.0362489	0.033495	0.045143	0.970178	0.967182	0.979984	0.54517	0.679389	0.826509	21.4286	121.75	89.25	102	96.5	0.279398	0.389836	0.301838	0.267219	0.310447	0	No
N48H	-0.00017396	-0.165629	-0.149308	-0.0215241	-0.414589	0.949992	0.0860495	0.0259471	0.0293799	0.0200222	0.934957	0.938444	0.929001	0.077963	0.217307	0.0517165	26.2857	132	106.75	87	134.75	0.249132	0.300333	0.306083	0.327331	0.305046	7	Yes
N48C	0.0508111	0.00313564	-0.19217	0.127115	0.307835	0.952359	0.100283	0.0248855	0.0339285	0.0403777	0.918707	0.927753	0.934313	-0.137597	0.0454076	0.132456	33.5714	165.75	140	107.25	145.75	0.213347	0.275554	0.263524	0.248021	0.233117	0	No
N48M	0.131263	0.371384	0.112548	0.0386563	-0.466562	0.955879	0.138734	0.0334542	0.0311456	0.0190275	0.885866	0.883654	0.872224	-0.573239	-0.66366	-0.811116	25.2857	202.5	61	113.5	91.75	0.259018	0.269428	0.331184	0.263757	0.356468	0	No
N48A	-0.0943859	-0.23225	0.0931988	-0.0880425	0.0295923	0.945321	0.0809526	0.0328342	0.0275413	0.0308732	0.947267	0.941804	0.945235	0.24125	0.271337	0.298438	92.4286	432.75	296	292.75	381.75	0.139426	0.181659	0.15737	0.168586	0.161931	0	No
N48I	0.216772	-0.114279	-0.297851	-0.0654807	-0.0251058	0.959348	0.0901747	0.0224458	0.028152	0.029278	0.92771	0.933395	0.934525	-0.0181757	0.136124	0.135664	46.7143	298.5	215	225	200.5	0.19955	0.220948	0.210241	0.19281	0.214907	39	Yes
N48L	0.0998081	0.0583825	0.143753	0.379388	0.290739	0.954534	0.105379	0.0344781	0.0432431	0.0397204	0.922939	0.931816	0.928228	-0.0814603	0.110742	0.0399733	207	1284.5	950.25	951.75	932.75	0.0954121	0.113562	0.0959168	0.0944474	0.102073	0	No
N48V	-0.00703115	-0.114239	0.0832154	-0.110718	-0.254756	0.949665	0.090178	0.0325186	0.0269404	0.0234111	0.937132	0.931466	0.927917	0.106808	0.105121	0.0352534	55	357.25	249.25	280.75	302.5	0.167899	0.203679	0.179784	0.175342	0.200744	0	No
N48F	0.267523	-0.197791	-0.396253	-0.399016	-0.301233	0.961282	0.0835536	0.0203852	0.0203301	0.0223717	0.932864	0.932809	0.934837	0.0501907	0.126707	0.140418	33.4286	261.75	196	205.75	202.25	0.217005	0.234733	0.249838	0.224051	0.234378	0	No
N48W	-0.686887	0.30955	-0.638357	0.780471	-0.0576324	0.9053	0.13151	0.0160723	0.0632318	0.0283676	0.870182	0.918916	0.882383	-0.781282	-0.0966744	-0.656733	12.1429	29.5	30.5	19	20	0.460243	0.604255	0.745412	0.658007	0.965249	0	No
N48Y	-0.159539	-0.0984761	-0.028992	-0.00165092	-0.192873	0.941854	0.0914797	0.0291677	0.029952	0.0248685	0.931727	0.932528	0.927359	0.0351128	0.122193	0.0267624	153.571	674	543	577.5	655.5	0.126286	0.172017	0.143183	0.144552	0.149382	12	Yes
N48G	-0.456175	-0.0568342	-0.599774	-0.319977	-0.255214	0.923315	0.0949999	0.016694	0.0219654	0.0234007	0.913629	0.918972	0.920438	-0.204961	-0.0957786	-0.0784143	83.2857	320.75	276	249.25	350.25	0.150823	0.210604	0.215754	0.193477	0.177401	0	No
N48K	0.306537	-0.277713	-0.140386	-0.175109	-0.167106	0.962708	0.0776339	0.0261735	0.0253029	0.025501	0.945052	0.944175	0.944374	0.211875	0.309457	0.28535	63.2857	519.75	351.25	458.25	426.5	0.166075	0.187552	0.165783	0.15672	0.168438	240	Yes
N48P	0.0315063	-0.0292618	-0.0616367	-0.0525625	-0.105858	0.951476	0.0973971	0.0282574	0.0285076	0.0270681	0.92511	0.925361	0.92392	-0.0526595	0.00694946	-0.0254939	151.571	824.25	625.75	720	761.75	0.112638	0.142597	0.123129	0.120649	0.12426	0	No
N48*	-2.88836	-0.660623	-0.382109	-0.945153	-0.908343	0.514016	0.0542771	0.0206695	0.0118764	0.0123163	0.931878	0.91556	0.916363	0.0371234	-0.15064	-0.140341	774.286	546.25	556	736.25	755	0.115462	0.204856	0.154606	0.174959	0.181045	0	No
N48R	-0.0295381	-0.0500139	-0.155308	-0.146589	-0.232288	0.948578	0.0955879	0.0257959	0.0260159	0.0239304	0.924368	0.924588	0.922503	-0.0625066	-0.00547524	-0.0470298	245.857	1308.5	885.75	1104.25	1028.25	0.0902647	0.113052	0.105866	0.0981379	0.108675	0	No
N48D	0.00695396	-0.0468449	0.0659021	0.114915	0.16821	0.950329	0.0958623	0.0319783	0.0335308	0.0353016	0.930436	0.932012	0.933815	0.0179919	0.113891	0.124888	112.857	539.5	378.5	311	412	0.138627	0.183381	0.155528	0.169249	0.162914	148	Yes
N48E	0.205096	-0.271369	0.000878289	-0.159227	-0.41855	0.95889	0.0780894	0.0300256	0.0256976	0.0199446	0.948255	0.943857	0.938074	0.254363	0.304357	0.189612	30	287	212.5	214.5	213.25	0.221493	0.227292	0.192149	0.210432	0.238849	0	No
N48Q	-0.70165	-0.0964437	0.654702	0.074436	-2.67626	0.904027	0.0916487	0.0561788	0.0322435	0.00212393	0.958165	0.931858	0.900738	0.385813	0.111414	-0.377792	7.85714	61	33	49.25	33.75	0.419404	0.501799	0.463402	0.59443	3.11175	0	No
N48S	0.112025	-0.0236054	-0.0587514	-0.000168954	-0.221231	0.955061	0.0978955	0.0283367	0.0299951	0.02419	0.924941	0.926599	0.920821	-0.0548996	0.0268624	-0.0725904	265.286	1437.5	1106.75	1171.5	1296.25	0.0871875	0.11293	0.0946309	0.0933241	0.098893	303	Yes
N48T	-0.0493432	-0.235621	-0.36382	-0.236398	0.0532652	0.947603	0.0807021	0.021043	0.0238345	0.0315894	0.935612	0.93844	0.946384	0.0866532	0.217244	0.315899	101	598.25	412.25	483	494	0.134011	0.163604	0.162613	0.144917	0.143927	155	Yes
S49H	-0.049759	-0.16654	-0.524313	0.183541	-0.380045	0.947583	0.0859779	0.0179789	0.0358274	0.0207114	0.926852	0.944996	0.929584	-0.0295579	0.322659	0.0605833	40.8571	230.5	164	168.5	150.5	0.206077	0.244946	0.256513	0.213234	0.267652	0	No
S49C	0.352212	-0.148546	0.0512712	-0.0867921	-0.0758485	0.964314	0.0874026	0.0315285	0.0275748	0.0278698	0.9401	0.936132	0.936427	0.146179	0.180137	0.164572	23.2857	152	121.5	120.5	130	0.256425	0.349348	0.252112	0.251899	0.279156	0	No
S49M	0.0250762	-0.0890154	-0.051958	-0.0177243	-0.108034	0.951178	0.092269	0.0285244	0.0294885	0.0270109	0.930912	0.931885	0.929387	0.0242982	0.111857	0.0575905	189.714	901.75	661.25	764.25	776.5	0.116902	0.162171	0.135669	0.133972	0.137485	0	No
S49A	-0.17461	-0.148948	-0.191204	-0.189626	0.0772882	0.941024	0.0873705	0.024909	0.0249473	0.0323327	0.931819	0.931858	0.939432	0.0363357	0.111419	0.210239	139.143	668	462.5	597	578.5	0.119614	0.155738	0.141093	0.132117	0.133612	78	Yes
S49I	0.154787	-0.289321	-0.157346	-0.0562296	0.14548	0.956861	0.0768068	0.0257447	0.0284063	0.0345356	0.94516	0.94787	0.954169	0.213308	0.368872	0.4342	120.143	806.75	496	636.75	707.5	0.13927	0.170442	0.153426	0.141114	0.138173	0	No
S49L	-0.112701	0.0100858	0.0906256	0.117548	0.116856	0.944367	0.100911	0.0327526	0.0336163	0.0335938	0.925233	0.92611	0.926087	-0.0510318	0.0189982	0.00744527	173.571	879	714.5	732	757.25	0.104565	0.131421	0.108629	0.109292	0.114858	5339	Yes
S49V	-0.0351268	-0.130641	-0.338714	-0.0746368	-0.251322	0.948305	0.0888413	0.0215665	0.0279026	0.0234898	0.927407	0.933791	0.929336	-0.0221923	0.142502	0.0568079	231.429	1133.5	724.75	827.5	902.5	0.104452	0.136078	0.129981	0.118091	0.124552	0	No
S49F	0.123568	-0.33196	-0.154372	-0.347434	-0.148983	0.955554	0.0738374	0.0258194	0.0213832	0.0259553	0.948353	0.94385	0.948492	0.255659	0.30423	0.347923	31	243.75	206.5	160.75	200.5	0.227572	0.248087	0.21611	0.246089	0.231147	0	No
S49W	-0.116477	-0.418184	0.183437	-0.151721	-0.139391	0.944168	0.0681533	0.0358238	0.0258862	0.0261989	0.964408	0.953971	0.954297	0.468634	0.466983	0.436139	56.4286	333.25	189.25	253.25	267.75	0.184042	0.221421	0.198686	0.189843	0.20422	0	No
S49Y	-0.054862	-0.332438	-0.0772606	0.0204214	-0.216896	0.947329	0.0738047	0.0278315	0.0306	0.0242925	0.950002	0.952871	0.946359	0.277531	0.449285	0.31552	80.4286	528	360	447.75	516.5	0.144405	0.182725	0.162251	0.142638	0.15691	0	No
S49G	-0.0216095	-0.187616	-0.0629211	-0.171102	-0.208988	0.948964	0.084336	0.0282222	0.0254019	0.0244807	0.939056	0.936188	0.935255	0.132331	0.181044	0.14677	234	1051	811.5	945.5	931.5	0.102691	0.133826	0.112787	0.112798	0.119774	0	No
S49K	-0.0120633	-0.0677976	-0.0103891	-0.0260324	-0.226029	0.949424	0.0940615	0.0296991	0.0292517	0.024077	0.93002	0.929568	0.924369	0.0124696	0.0745899	-0.0186637	104.857	580.75	461	473.25	557.25	0.140293	0.180222	0.148435	0.151628	0.155773	0	No
S49P	-0.413868	-0.485662	-0.100306	-0.133006	0.0782436	0.926257	0.0639908	0.0272147	0.0263623	0.0323626	0.959094	0.958186	0.964618	0.398142	0.534743	0.592988	36.1429	117.25	121	148.75	106.75	0.240431	0.448814	0.331419	0.260998	0.314693	176	Yes
S49*	-2.57494	-0.916599	-0.775839	-1.01272	-1.51403	0.591339	0.0425406	0.0140368	0.0111091	0.00675878	0.950626	0.945829	0.938791	0.285808	0.336061	0.200494	171.429	260.25	203.25	235.5	194.25	0.183081	0.30992	0.279204	0.278706	0.40891	0	Yes
S49R	-0.0751537	-0.179706	-0.293984	-0.23918	-0.0926773	0.946307	0.0849489	0.0225308	0.0237699	0.0274174	0.932432	0.933684	0.93739	0.0444611	0.140777	0.179215	239.429	1154.25	947.25	964.5	1118.5	0.092691	0.1186	0.105923	0.103516	0.101512	0	No
S49D	-0.097913	0.0935897	0.232344	-0.060307	-0.028197	0.945139	0.108744	0.0375519	0.0282939	0.0291903	0.921559	0.912253	0.913146	-0.0997665	-0.20381	-0.189226	118.714	698.75	446.25	584.5	611.25	0.137225	0.167888	0.146947	0.143463	0.145853	0	No
S49E	0.0773951	0.248123	0.253608	0.422918	0.11691	0.953551	0.124651	0.0383281	0.0450804	0.0335956	0.905681	0.912412	0.901022	-0.310393	-0.201256	-0.373482	14.7143	131.25	88.75	104.75	106.75	0.295498	0.287033	0.263991	0.245088	0.27536	0	No
S49N	0.0315243	-0.18128	-0.156665	-0.117657	-0.00607408	0.951476	0.0848266	0.0257618	0.0267591	0.0298237	0.936195	0.937205	0.940321	0.0943877	0.197394	0.223761	239	1363.5	1061.5	1249.5	1067.75	0.111021	0.151025	0.125156	0.123294	0.125079	0	No
S49Q	-0.0306712	0.167679	-0.125285	0.0871494	0.149281	0.948523	0.116136	0.0265612	0.0326426	0.0346626	0.902844	0.908839	0.910847	-0.348026	-0.258717	-0.224158	43.5714	194.25	188	140.25	168.5	0.195813	0.248372	0.212929	0.236393	0.236574	0	No
S49T	0.0530987	0.0789851	0.154957	0.0743436	-0.283242	0.952463	0.107337	0.034853	0.0322407	0.0227686	0.921008	0.918394	0.909037	-0.107072	-0.105079	-0.251675	140.857	897.25	594	641.25	726.25	0.117958	0.141509	0.123354	0.123735	0.13498	54	Yes
H50C	-0.484288	-0.988989	-0.698804	-1.10031	-0.982842	0.921301	0.0396878	0.0151438	0.0101869	0.0114422	0.972914	0.967621	0.968956	0.581465	0.686456	0.65892	103	446	380.75	502.75	450	0.155715	0.236912	0.191437	0.210124	0.205775	0	No
H50M	-0.240303	-0.727029	-0.475738	-0.393226	-0.649941	0.93727	0.0509676	0.018857	0.0204457	0.0158901	0.965037	0.966709	0.961929	0.476972	0.671794	0.552138	208.571	1081.75	870.5	1009.75	1046.5	0.116508	0.169887	0.137828	0.133384	0.141196	0	No
H50A	-0.426198	-0.75035	-0.648242	-0.668432	-0.690406	0.925411	0.0498513	0.0159167	0.0156035	0.0152696	0.962689	0.962357	0.962004	0.445821	0.601817	0.553271	198.143	915.5	657.5	795	861	0.112359	0.16535	0.149604	0.144387	0.152645	0	No
H50I	-1.8043	-1.1854	-0.912811	-1.47185	-0.910864	0.757705	0.032843	0.012262	0.00704795	0.0122856	0.972391	0.965637	0.972422	0.574524	0.654549	0.711589	275.571	788.25	606.5	745	798.75	0.127708	0.200821	0.178316	0.196965	0.163573	0	No
H50L	-1.42329	-0.837981	-0.870201	-1.19704	-0.941999	0.820707	0.0458605	0.012789	0.00925645	0.0119135	0.959066	0.954891	0.958028	0.397765	0.481761	0.492841	482.429	1314.5	1109.5	1574.75	1371.5	0.0840269	0.144783	0.12734	0.120528	0.121044	78	Yes
H50V	-0.86096	-1.06179	-0.531142	-1.11302	-0.796984	0.889287	0.0370042	0.0178588	0.0100596	0.0137471	0.97803	0.969354	0.973437	0.649324	0.714325	0.727016	616.714	2419.5	1909	2499.5	2358	0.0773715	0.122673	0.0964045	0.103702	0.0994373	0	No
H50F	-1.07855	-1.19996	-0.326485	-0.979372	-1.21132	0.865982	0.0323837	0.021826	0.0114815	0.0091264	0.987493	0.975539	0.972857	0.774858	0.813765	0.71821	67.4286	304.25	149.25	210.75	271	0.191924	0.323009	0.301765	0.268043	0.2906	0	No
H50W	-0.993171	-0.937154	-0.782443	-0.961643	-1.05487	0.875585	0.0417112	0.0139457	0.0116845	0.0106555	0.967776	0.965243	0.964094	0.513305	0.648215	0.585039	231.143	838.5	731.75	982.75	950	0.121471	0.18467	0.158148	0.150951	0.162783	0	No
H50Y	-1.05156	-0.87728	-0.784222	-1.02753	-0.75317	0.869084	0.0441713	0.0139212	0.0109476	0.014354	0.964627	0.961284	0.965115	0.471529	0.584561	0.600548	223.429	828	611.25	832.75	708	0.120674	0.183036	0.16499	0.16205	0.165446	1769	Yes
H50G	-1.63451	-0.9327	-0.90349	-1.24718	-0.965816	0.787501	0.0418896	0.0123754	0.00880771	0.0116364	0.961923	0.957516	0.961007	0.435671	0.523977	0.53812	677.143	1710.5	1295.5	1907.25	1834.5	0.0833735	0.132298	0.124374	0.122697	0.114606	0	No
H50K	-1.73621	-0.961061	-1.04059	-1.30107	-1.1158	0.769986	0.040766	0.0108071	0.00834952	0.0100319	0.960538	0.957438	0.959558	0.41729	0.522727	0.516098	293.143	557	555	817.75	630.25	0.12493	0.220148	0.191265	0.178304	0.192589	0	No
H50P	-2.14772	-1.03224	-0.825068	-0.882709	-1.10999	0.689272	0.0380718	0.0133715	0.012632	0.0100898	0.963456	0.962403	0.9588	0.455998	0.602551	0.504586	704.429	1454.25	1096.25	1397	1339.25	0.089188	0.143605	0.126294	0.118337	0.136102	0	Yes
H50*	-2.43033	-0.743513	-0.356278	-1.19424	-0.91303	0.625768	0.0501761	0.0211989	0.00928211	0.0122594	0.95207	0.933666	0.938197	0.304962	0.140487	0.191474	423.429	424.5	394	623.5	515.25	0.124138	0.228092	0.172774	0.191787	0.189554	0	No
H50R	-1.92869	-0.90955	-0.584751	-1.01481	-0.811342	0.734144	0.0428287	0.0169424	0.0110862	0.0135538	0.963907	0.9561	0.959374	0.461978	0.501201	0.513299	601.143	1373.75	1161.25	1677.5	1447.25	0.0871384	0.141875	0.113752	0.115492	0.117345	50	Yes
H50D	-0.0372413	0.143809	-0.095997	-0.17081	0.105161	0.948201	0.113708	0.027329	0.0254091	0.0332162	0.906199	0.904314	0.91203	-0.303517	-0.331473	-0.206191	113	591.5	398.75	459.25	415.5	0.139234	0.174227	0.159034	0.158074	0.161093	1	Yes
H50E	-0.0338677	-0.417609	-0.172751	-0.597778	-0.265073	0.948367	0.0681898	0.0253611	0.0167268	0.0231764	0.953599	0.944761	0.951347	0.325243	0.318882	0.391313	49	500	368.5	437.75	408.75	0.189135	0.199534	0.171882	0.177929	0.185039	0	No
H50N	-0.201835	-0.640997	-0.529546	-0.87639	-0.495457	0.939494	0.0552934	0.0178868	0.0127111	0.0184956	0.959412	0.954054	0.960046	0.402352	0.468304	0.523511	292.714	1446	1090.5	1635	1448.75	0.0955693	0.137425	0.122215	0.115788	0.113567	21	Yes
H50Q	-0.18425	-0.801431	-0.513	-0.569937	-0.573791	0.940486	0.0474867	0.0181798	0.0171909	0.0171259	0.968224	0.967187	0.967119	0.519254	0.679482	0.631007	124.429	799	593.75	547	715.5	0.137156	0.182255	0.153559	0.165849	0.156718	148	Yes
H50S	-0.856161	-0.858483	-0.767416	-1.0027	-0.987987	0.889759	0.0449717	0.0141538	0.0112197	0.0113841	0.964804	0.961582	0.961762	0.473882	0.589347	0.549588	498.714	2195.5	1665.5	2106	2065.25	0.0807292	0.123269	0.105019	0.106163	0.107528	0	No
H50T	-2.08406	-0.971929	-0.942391	-0.923752	-1.03224	0.702741	0.0403432	0.0119089	0.0121302	0.0108967	0.95884	0.959148	0.957438	0.394777	0.550213	0.483876	816	1608.75	1443.75	1804.75	1874.25	0.0843794	0.136995	0.116726	0.110252	0.115431	0	No
E51H	-0.0414088	0.0793819	0.0552822	-0.115947	-0.0459355	0.947996	0.107375	0.0316512	0.0268037	0.0286918	0.917364	0.912536	0.91441	-0.155418	-0.199261	-0.170011	166.429	961.5	643.25	780.5	803	0.123202	0.158306	0.134738	0.135433	0.136742	0	No
E51C	-0.0717812	-0.400306	-0.0614758	-0.367373	-0.248926	0.946478	0.0692975	0.0282618	0.02097	0.0235448	0.955309	0.947783	0.950427	0.347936	0.367472	0.377332	168	617	477.5	591.25	581	0.12371	0.183743	0.150572	0.153967	0.155046	0	No
E51M	-0.0253262	-0.328717	-0.336204	-0.323754	-0.270275	0.948783	0.0740595	0.0216195	0.0218844	0.0230589	0.94344	0.94371	0.944907	0.190494	0.301988	0.293453	508	2404.25	1806.75	2120.75	2232.75	0.0931781	0.140549	0.115689	0.115405	0.110993	0	No
E51A	-0.0133883	-0.150466	-0.102154	-0.0766414	-0.12023	0.94936	0.0872495	0.0271658	0.0278483	0.0266922	0.934847	0.935539	0.934367	0.0765024	0.170611	0.133273	314.857	1633.5	1114.75	1336.75	1352	0.0889179	0.118921	0.101813	0.0981521	0.102606	391	Yes
E51I	0.0850447	-0.234925	-0.108639	-0.199806	-0.117754	0.953888	0.0807537	0.026995	0.0247009	0.0267566	0.942001	0.939675	0.941759	0.171401	0.237114	0.245606	317.429	2081.75	1631.25	1693.25	1847	0.104335	0.141139	0.114792	0.117333	0.113657	0	No
E51L	0.0356692	-0.39584	-0.356096	-0.311557	-0.255382	0.951667	0.0695861	0.0212027	0.022147	0.0233968	0.948001	0.948964	0.950242	0.250988	0.386465	0.374517	683.714	3883.75	2969.25	3332	3359.5	0.066431	0.09151	0.0771398	0.0759449	0.075882	2	No
E51V	0.0878828	-0.199506	-0.0147599	-0.140249	-0.171025	0.954013	0.0834223	0.0295735	0.026177	0.0254038	0.94175	0.938302	0.937521	0.168066	0.215036	0.181203	98.8571	677	483.25	472.5	534.75	0.129642	0.151249	0.136871	0.141924	0.143732	10	Yes
E51F	-0.0610726	-0.400215	-0.371505	-0.325965	-0.127748	0.947018	0.0693034	0.0208853	0.0218371	0.0264976	0.94772	0.948695	0.953498	0.247264	0.382144	0.424009	408.429	2111.5	1483	1873.25	1798.25	0.095949	0.142329	0.120958	0.117429	0.113953	0	No
E51W	0.13845	-0.478042	-0.103387	-0.396526	-0.387551	0.956181	0.0644487	0.0271333	0.0203797	0.0205597	0.959835	0.952908	0.953091	0.407966	0.449879	0.41782	263.286	1694.75	1004	1316	1297.5	0.10995	0.14929	0.124367	0.125841	0.126941	0	No
E51Y	-0.129777	-0.284688	-0.230888	-0.163779	-0.171404	0.943463	0.077136	0.0239631	0.0255838	0.0253944	0.942172	0.943836	0.943641	0.173667	0.304006	0.274206	147.714	963.75	673	631.5	753	0.129013	0.164845	0.140151	0.144559	0.140639	0	No
E51G	-0.169122	-0.468236	-0.230302	-0.321175	-0.240648	0.941327	0.0650425	0.0239768	0.0219397	0.0237358	0.955234	0.953118	0.954984	0.346942	0.453258	0.446581	221.714	1120	884.25	946.25	1039.75	0.100598	0.136095	0.11258	0.115421	0.115127	950	Yes
E51K	-0.210024	-0.035315	0.0911618	-0.0958807	0.115905	0.939027	0.0968662	0.0327696	0.0273321	0.0335629	0.929273	0.923731	0.930087	0.00256413	-0.0192594	0.0682337	115.857	475.5	343.5	403.25	349.25	0.14181	0.189598	0.159542	0.16103	0.17519	494	Yes
E51P	-0.169062	-0.573382	-0.661896	-0.583939	-0.889665	0.941331	0.0589334	0.0157043	0.0169559	0.0125456	0.953297	0.954588	0.950055	0.321248	0.4769	0.371687	199	1230.75	834.5	1190.75	1148.5	0.104564	0.134606	0.130388	0.114283	0.130174	0	No
E51*	-2.796	-0.84272	-0.755853	-1.0204	-1.19329	0.537042	0.0456536	0.0143161	0.011025	0.00929085	0.94005	0.934168	0.931099	0.145516	0.148564	0.0836005	3613.43	3331.25	2692	3993.75	3581.75	0.0773192	0.140419	0.113867	0.113804	0.116831	0	Yes
E51R	-0.0390571	-0.423639	-0.194811	-0.309139	-0.322916	0.948112	0.0678077	0.0248215	0.0221995	0.0219024	0.953442	0.950742	0.950437	0.323171	0.415062	0.377493	518	3075.75	2250.75	2527.75	2635.75	0.071779	0.0988451	0.0805087	0.0824077	0.0821803	0	No
E51D	-0.115782	-0.0852029	-0.328354	-0.135497	0.000250997	0.944205	0.0925888	0.0217862	0.0262984	0.0300073	0.923242	0.927781	0.931545	-0.0774348	0.0458604	0.0903824	195.857	791	656	702.75	699.5	0.119363	0.16795	0.145153	0.140969	0.140202	750	Yes
E51N	0.015213	0.0064267	-0.29695	-0.22097	-0.133073	0.950718	0.10058	0.0224656	0.0241961	0.0263606	0.915848	0.917559	0.919707	-0.175523	-0.118506	-0.0895167	155.857	890	693	777.5	752	0.126134	0.159995	0.142448	0.138189	0.139221	0	No
E51Q	0.0232526	-0.0449036	-0.121828	-0.267666	-0.0316332	0.951093	0.0960306	0.0266507	0.0231178	0.029093	0.924949	0.921428	0.9274	-0.0547912	-0.0562891	0.0273858	107.714	638.5	435.75	515	512	0.139095	0.17408	0.153834	0.156908	0.155665	181	Yes
E51S	-0.070291	-0.154425	-0.0605225	-0.0378332	0.0187634	0.946554	0.0869347	0.028288	0.0289184	0.0305509	0.936133	0.936776	0.938446	0.093562	0.190498	0.195255	792	3893.75	2802	3047.25	3203.25	0.0637686	0.0915244	0.0754323	0.075149	0.0746813	0	No
E51T	0.132308	-0.39983	-0.181897	-0.254243	-0.328245	0.955923	0.0693282	0.025136	0.0234229	0.0217885	0.952522	0.950772	0.949108	0.310957	0.415534	0.357294	190.857	1409.75	956	1056	1068.75	0.104144	0.128536	0.111379	0.110022	0.116673	0	No
G52H	0.353011	-0.374184	-0.191289	-0.0344522	-0.273396	0.964341	0.0710014	0.0249069	0.0290135	0.0229887	0.950934	0.955109	0.948996	0.289894	0.485272	0.355589	38.4286	276.5	175.25	197.75	234.75	0.204853	0.236483	0.222466	0.205689	0.221471	0	No
G52C	-0.122063	-0.200036	-0.421818	-0.205126	-0.376504	0.943873	0.0833818	0.0198809	0.0245731	0.0207833	0.931275	0.936029	0.932186	0.0291237	0.178479	0.100124	213.571	1214.5	929.5	1033	1101.25	0.100632	0.129257	0.115887	0.109238	0.115607	649	Yes
G52M	0.219923	-0.093557	-0.046636	0.0953773	0.0904551	0.959471	0.0918893	0.0286722	0.0329034	0.0327472	0.932083	0.936339	0.936181	0.039836	0.183473	0.160845	134.714	902	711.5	788.25	773.25	0.131243	0.161722	0.134709	0.13144	0.134848	0	No
G52A	-0.0206931	0.125192	-0.15829	0.0207011	-0.0795121	0.949008	0.111845	0.025721	0.0306083	0.0277707	0.90672	0.911545	0.908738	-0.296603	-0.215194	-0.256221	244.571	1336.25	1027.25	967	1034	0.0988383	0.122785	0.108496	0.109086	0.113359	0	Yes
G52I	-0.617947	-0.677092	-0.397781	-0.968084	-0.571911	0.911047	0.0534379	0.0203547	0.0116103	0.0171576	0.962857	0.953496	0.959413	0.448053	0.459335	0.513895	134.429	600.25	442.75	617	529	0.138605	0.196373	0.167989	0.17793	0.176658	0	No
G52L	-0.0554726	-0.30781	-0.226619	-0.183411	-0.178978	0.947298	0.075506	0.0240631	0.025099	0.0252077	0.94428	0.94534	0.945452	0.201628	0.328203	0.301727	429.714	2777.5	1946.25	2169	2071.75	0.0782406	0.0999585	0.0846219	0.0838902	0.0864319	0	No
G52V	-0.588715	-0.57991	-0.599191	-0.59462	-1.01381	0.913388	0.0585723	0.0167035	0.0167788	0.0110972	0.953307	0.953387	0.947384	0.321376	0.457586	0.331086	337.429	1226.25	1018.25	1242.5	1182.25	0.0906746	0.135241	0.118507	0.112688	0.134016	87	Yes
G52F	-0.0895533	-0.462601	-0.173762	-0.205483	-0.432157	0.945571	0.065386	0.0253361	0.0245645	0.0196804	0.956479	0.955677	0.950636	0.363447	0.494411	0.380511	252.714	1293.75	1017	1108.75	1142.5	0.111269	0.155791	0.126812	0.127185	0.133599	0	No
G52W	-0.124247	-0.213296	-0.242043	-0.405124	-0.102253	0.943757	0.0823739	0.0237035	0.0202088	0.0271632	0.936232	0.932689	0.939765	0.0948673	0.124775	0.21531	87	433	281.25	374	323.75	0.153095	0.201481	0.183694	0.184116	0.183775	0	No
G52Y	-0.0798369	-0.173703	-0.200019	-0.301702	-0.214993	0.946069	0.0854166	0.0246958	0.0223615	0.0243377	0.934097	0.931737	0.933734	0.0665574	0.109468	0.123658	132.571	585.5	440	522.75	497.25	0.13158	0.181431	0.158489	0.155206	0.16301	0	No
G52K	-0.144095	-0.141656	-0.143773	-0.125717	-0.133096	0.942694	0.0879537	0.0260873	0.02655	0.02636	0.932505	0.932976	0.932782	0.0454346	0.129393	0.10919	220.143	1081	716.75	735.5	901	0.11525	0.15874	0.137005	0.137629	0.133539	0	No
G52P	-1.80701	-0.95607	-0.613778	-0.935529	-0.92021	0.757207	0.0409616	0.0164656	0.0119899	0.0121727	0.96693	0.961123	0.961359	0.50209	0.581975	0.543468	537.571	1042.5	853.75	1183.5	1102	0.0921566	0.156467	0.127994	0.126561	0.141327	0	No
G52*	-2.81057	-1.10966	-0.978402	-1.17809	-1.06324	0.533417	0.0353357	0.0114925	0.00943187	0.0105676	0.954317	0.950564	0.952629	0.334769	0.412191	0.410794	2529.14	2087.75	1837	2718.75	2506	0.0817102	0.154798	0.128111	0.124334	0.122395	0	No
G52R	0.0264084	-0.146954	-0.415034	-0.0951471	-0.306646	0.95124	0.0875296	0.0200135	0.0273516	0.0222536	0.927498	0.934864	0.929734	-0.0209891	0.159758	0.0628653	183.571	947	743.5	710.75	809.25	0.100504	0.127452	0.118631	0.114794	0.124521	6	Yes
G52D	-0.210606	-0.287841	0.0103934	-0.381357	-0.303022	0.938994	0.0769118	0.0303039	0.0206848	0.0223326	0.948709	0.938771	0.940459	0.260378	0.222574	0.225847	118.286	635	429.5	536.5	543.5	0.124904	0.157572	0.141655	0.14436	0.152471	48	Yes
G52E	0.0960853	-0.173181	0.0328285	-0.137204	0.269366	0.954372	0.0854574	0.0309702	0.0262548	0.0389132	0.940993	0.936212	0.949157	0.158027	0.181426	0.358041	96.5714	589.25	444.75	468.5	427.5	0.150306	0.180695	0.153583	0.15627	0.157004	0	No
G52N	0.373128	-1.14236	-0.465954	-0.47671	-0.406833	0.965027	0.0342379	0.0190388	0.018839	0.020175	0.983933	0.983725	0.985116	0.727632	0.945399	0.904508	16.8571	122.5	72	82.25	73.5	0.291222	0.48619	0.398779	0.327365	0.443369	0	No
G52Q	-0.0362178	-0.249869	0.00431418	-0.161561	-0.189665	0.948251	0.0796514	0.0301258	0.0256392	0.0249464	0.946058	0.941457	0.940751	0.225215	0.265766	0.230286	100.857	503.75	385.5	418	493	0.145006	0.189139	0.157634	0.160756	0.161424	0	No
G52S	-0.169375	-0.302533	-0.0561347	-0.293697	-0.277432	0.941313	0.0758752	0.0284089	0.0225371	0.0228982	0.948005	0.941947	0.942317	0.251045	0.273634	0.254087	548.857	2533.75	1750.25	2105.5	2226.25	0.0702766	0.0983774	0.0814234	0.0833055	0.0838311	246	Yes
G52T	-0.284398	-0.550587	-0.34287	-0.363486	-0.287533	0.934627	0.0602104	0.021479	0.0210499	0.0226733	0.957585	0.957135	0.958839	0.378119	0.517849	0.50517	111	592.25	439.5	512.5	491.5	0.132094	0.172568	0.149773	0.143972	0.157936	0	No
K53H	0.168969	-0.109187	-0.0923003	-0.179124	-0.126746	0.957442	0.0905934	0.0274275	0.0252041	0.0265235	0.932081	0.929858	0.931176	0.0398071	0.0792545	0.0847711	77.1429	486.5	384.75	456.25	415.25	0.15514	0.189424	0.15999	0.158601	0.169853	0	No
K53C	-0.0177648	0.176955	0.200701	0.214227	0.0743513	0.949149	0.117091	0.0364249	0.0369026	0.0322409	0.91162	0.912098	0.907461	-0.231601	-0.20631	-0.275627	203.143	1123.75	777.75	810.5	902.75	0.114941	0.153897	0.125929	0.12896	0.130304	0	No
K53M	0.038829	-0.168772	-0.408188	-0.154508	-0.189393	0.951812	0.0858027	0.0201482	0.025816	0.024953	0.92953	0.935219	0.934349	0.00596941	0.165464	0.13299	49.4286	291.5	224.75	163.25	237.5	0.186092	0.232637	0.214896	0.237025	0.211887	0	No
K53A	0.141205	-0.0621789	0.0994249	0.337594	0.125794	0.956297	0.0945414	0.0330325	0.0415466	0.0338852	0.933379	0.942066	0.934242	0.0570253	0.275558	0.131365	166.571	1038	661.25	696.25	783.25	0.107563	0.132503	0.118431	0.11311	0.116981	0	No
K53I	0.148055	-0.100753	0.00540038	-0.0169911	-0.13128	0.956582	0.0912906	0.0301576	0.0295095	0.0264066	0.934012	0.933359	0.930245	0.0654226	0.13555	0.0706351	201.857	1174.25	786	844	912	0.114805	0.155608	0.129724	0.131455	0.13347	0	Yes
K53L	0.158357	0.202618	0.100356	0.143935	0.0600337	0.957008	0.11977	0.0330622	0.0344841	0.0317971	0.906154	0.907551	0.904915	-0.304108	-0.279417	-0.314305	252.429	1524	1135.75	1240	1432.5	0.0888916	0.109705	0.0926729	0.0922141	0.094235	0	No
K53V	0.0139816	-0.274347	-0.438831	0.0217061	0.174126	0.95066	0.0778753	0.019552	0.0306381	0.0355036	0.937361	0.948656	0.9537	0.109855	0.381522	0.427075	53.1429	274.75	198.75	266	242	0.171224	0.22821	0.231643	0.171118	0.191779	0	No
K53F	0.0714546	-0.0140672	-0.0286557	0.0326124	-0.294506	0.953287	0.0987411	0.0291773	0.0309637	0.0225193	0.924723	0.926515	0.918109	-0.0577889	0.0254983	-0.113807	175.571	940.25	749.5	717.25	897.25	0.12178	0.160946	0.132173	0.13486	0.136032	0	No
K53W	-0.0204622	0.0841995	-0.203888	-0.0609245	-0.141426	0.949019	0.107837	0.0246027	0.028277	0.026147	0.90996	0.913591	0.911483	-0.253629	-0.1823	-0.214505	206.286	1014.75	816.75	839.75	869.25	0.115196	0.154734	0.135713	0.132111	0.134292	0	No
K53Y	0.172137	0.167424	0.0113771	0.141144	-0.0296301	0.957571	0.116109	0.0303328	0.0343913	0.0291497	0.907492	0.911482	0.906336	-0.286359	-0.216213	-0.292718	68.7143	461.5	293.75	324.5	353.5	0.162176	0.189578	0.174229	0.165007	0.177836	0	No
K53G	-0.2	-0.245697	-0.109132	-0.209139	-0.269154	0.939599	0.0799577	0.026982	0.0244771	0.0230842	0.941952	0.939373	0.937946	0.170748	0.232259	0.187658	458.429	2569	1701.75	2098	2140.75	0.0854951	0.12335	0.102086	0.101337	0.101436	0	No
K53P	-1.98892	-1.07894	-0.706164	-1.20009	-0.865657	0.722224	0.036398	0.0150345	0.00922847	0.0128465	0.969791	0.961894	0.9668	0.540035	0.594368	0.626152	745.571	1423.75	1022.5	1473	1333.75	0.0885978	0.149297	0.130212	0.135621	0.133244	0	No
K53*	-2.67797	-1.21572	-1.08478	-1.51149	-1.10286	0.566226	0.0318933	0.0103447	0.0067759	0.0101613	0.961235	0.955103	0.960918	0.426544	0.485183	0.536769	2593.57	2233.5	2209.5	3183	2355	0.081071	0.15985	0.126564	0.127981	0.124992	0	Yes
K53R	-0.0103086	0.0538474	0.0884324	-0.257774	-0.0702306	0.949508	0.104952	0.0326832	0.0233422	0.0280224	0.921175	0.911885	0.916516	-0.104857	-0.209739	-0.138013	185.143	1231.5	785	869.75	945.25	0.1034	0.124189	0.108803	0.115105	0.112264	403	Yes
K53D	-0.0600198	-0.021561	-0.249133	-0.166638	-0.0180077	0.947071	0.0980762	0.02354	0.0255127	0.0294804	0.919292	0.92126	0.925244	-0.129835	-0.0589907	-0.00537885	66.2857	341.75	303.75	298	298.5	0.167494	0.210545	0.191902	0.183038	0.1874	0	No
K53E	-0.0100511	-0.355728	-0.211909	-0.247197	0.161161	0.94952	0.0722284	0.024411	0.0235846	0.0350623	0.948312	0.947465	0.959357	0.255111	0.362368	0.513048	88.4286	256.5	265.5	233.25	263.5	0.153882	0.24179	0.192623	0.204861	0.190663	9	Yes
K53N	0.182965	0.129892	-0.148578	0.0470205	0.332282	0.958009	0.112313	0.0259655	0.031399	0.0413356	0.907357	0.912678	0.922571	-0.288154	-0.196986	-0.0459931	88.8571	546	425	480.25	420.25	0.14869	0.178609	0.158564	0.14964	0.157471	0	Yes
K53Q	0.0676496	0.076478	-0.180274	0.142322	-0.145996	0.953117	0.107097	0.0251758	0.0344304	0.0260309	0.911718	0.920902	0.912559	-0.230311	-0.0647454	-0.198153	144	684	574.5	663.25	738.25	0.126933	0.170077	0.148406	0.135296	0.142872	0	Yes
K53S	-0.109698	-0.0244583	-0.00773294	-0.0781995	-0.046045	0.944525	0.0978202	0.0297758	0.0278061	0.0286887	0.925614	0.923625	0.924515	-0.0459741	-0.0209574	-0.0164446	253.286	1405.25	877	1077	1088.5	0.0931312	0.117597	0.106825	0.101112	0.107535	0	No
K53T	-0.0471338	-0.157923	-0.0853838	-0.00729034	-0.0204046	0.947713	0.0866575	0.0276126	0.0297886	0.0294119	0.935828	0.938046	0.937661	0.0895105	0.210917	0.183335	154.429	903.75	585.25	557.75	589.5	0.117373	0.139164	0.1294	0.128572	0.132148	0	Yes
T54H	0.179224	-0.518368	-0.238994	-0.651153	-0.189415	0.957858	0.0620595	0.0237742	0.0158712	0.0249525	0.959013	0.950967	0.960224	0.397065	0.418675	0.526223	19.7143	162.75	99.25	141	148.25	0.280762	0.312972	0.304461	0.292595	0.298503	0	No
T54C	-0.00585791	-0.471938	-0.131711	-0.299932	-0.316075	0.949721	0.0648177	0.0263956	0.0224002	0.0220494	0.958387	0.954258	0.953897	0.388763	0.471589	0.43007	49	318.75	234.75	248.25	247	0.184252	0.23286	0.198849	0.210611	0.217054	0	No
T54M	0.0446663	-0.645418	-0.568718	-0.57716	-0.548518	0.95208	0.0550629	0.0172115	0.0170693	0.0175565	0.959512	0.959366	0.959866	0.403678	0.553715	0.520776	100.143	676.5	551.5	637.5	667.5	0.143599	0.185953	0.164678	0.157017	0.159039	0	No
T54A	0.133008	-0.491596	-0.165703	-0.200361	-0.488949	0.955953	0.0636363	0.0255359	0.0246875	0.0186141	0.95905	0.958177	0.951968	0.397559	0.534596	0.400754	156.571	933.25	727.5	762.25	952.75	0.112658	0.149477	0.123622	0.120921	0.125754	2803	Yes
T54I	-0.535164	-0.0245019	0.0648337	-0.415703	-0.38971	0.917532	0.0978163	0.0319453	0.0200004	0.0205163	0.925619	0.9133	0.913825	-0.0459133	-0.18698	-0.178903	38.4286	145.5	75.75	75.75	95.5	0.238452	0.313151	0.309164	0.374462	0.380567	548	Yes
T54L	-0.52731	-0.928641	-0.566418	-0.817049	-0.881744	0.918124	0.0420528	0.0172504	0.0134777	0.0126441	0.972468	0.968413	0.967521	0.575553	0.699189	0.637117	454.143	2138.25	1713.75	2311	2140.5	0.0798523	0.120728	0.097138	0.096554	0.101984	0	No
T54V	0.119109	-0.0100564	-0.184863	-0.0672561	-0.232822	0.955364	0.0990986	0.0250635	0.0281035	0.0239179	0.920418	0.923436	0.919286	-0.1149	-0.024007	-0.0959155	121	656.25	629.5	644.5	627.25	0.122709	0.152312	0.13348	0.123387	0.140057	0	No
T54F	-0.529851	-0.635412	-0.79578	-0.91782	-0.693841	0.917933	0.0555858	0.0137635	0.0122015	0.015218	0.953745	0.9521	0.955282	0.327184	0.436894	0.451112	122.429	470.25	428	569	517.5	0.137878	0.212434	0.191044	0.181134	0.181114	0	No
T54W	-0.393363	-0.743966	-0.557288	-0.584947	-0.44677	0.927646	0.0501545	0.0174059	0.0169391	0.0194004	0.964022	0.963528	0.966139	0.463509	0.620641	0.61611	153	698.5	487	629.25	483.75	0.129001	0.193941	0.166687	0.158228	0.170797	0	No
T54Y	-0.200031	-0.629226	-0.546225	-0.618294	-0.683392	0.939597	0.0559115	0.0175961	0.0163927	0.0153754	0.958443	0.957194	0.95614	0.389507	0.518796	0.46416	134	780	534.75	736.75	703	0.132807	0.17789	0.160107	0.154575	0.162215	0	No
T54G	-0.77547	-0.574291	-0.676058	-0.757781	-0.56645	0.897428	0.058883	0.0154868	0.0142889	0.0172499	0.950795	0.949505	0.952699	0.28805	0.395167	0.411866	118.714	617.25	455.25	587	477.5	0.137035	0.176114	0.182398	0.159804	0.180052	0	No
T54K	0.182872	-0.412379	-0.423955	-0.410275	-0.225499	0.958005	0.0685229	0.0198393	0.020107	0.0240894	0.948108	0.948378	0.952422	0.252405	0.37705	0.407659	102.286	650.25	517.75	629	571.25	0.143326	0.182583	0.163364	0.150345	0.15938	0	Yes
T54P	-0.425554	-0.753079	-0.700311	-0.995097	-0.765114	0.925455	0.0497222	0.0151214	0.0113044	0.014186	0.961991	0.957974	0.961004	0.436569	0.531345	0.538068	203.429	912	770.25	1121.25	1012.25	0.109398	0.170993	0.143027	0.139008	0.136632	1	Yes
T54*	-2.52097	-0.217433	-0.217648	-0.960617	-0.442073	0.604314	0.0820618	0.0242747	0.0116963	0.01949	0.900374	0.881263	0.893007	-0.38079	-0.702105	-0.495273	149.571	86.25	122.75	197.75	116.25	0.238014	0.703784	0.320474	0.316066	0.363214	0	No
T54R	-0.0598913	-0.425578	-0.234576	-0.363352	-0.287989	0.947077	0.0676852	0.023877	0.0210527	0.0226632	0.952547	0.949642	0.951297	0.311298	0.397372	0.390552	299.571	1519.5	1202.25	1411	1429.5	0.0901926	0.12336	0.105939	0.104055	0.106143	0	Yes
T54D	-1.64925	-0.57764	-0.683231	-1.00486	-0.945583	0.785024	0.0586977	0.0153779	0.0111958	0.0118714	0.943715	0.938614	0.939435	0.19413	0.220054	0.210283	226.714	480.75	374.75	665.25	531.75	0.131598	0.209666	0.195946	0.173808	0.200387	0	No
T54E	-0.339619	-0.594243	-0.49062	-0.797686	-0.932945	0.931171	0.057787	0.0185836	0.0137376	0.0120206	0.957041	0.951986	0.950208	0.370912	0.435062	0.374004	51.7143	318.75	203	277.75	244	0.189157	0.237587	0.224169	0.221423	0.277129	0	No
T54N	-0.526976	-0.487942	-0.468685	-0.325229	0.0594115	0.918149	0.0638544	0.0189879	0.0218529	0.031778	0.950102	0.953139	0.963812	0.278858	0.453594	0.58074	46	180.75	127.5	141.25	147.75	0.21124	0.309848	0.301107	0.265409	0.249064	0	No
T54Q	-0.403638	-0.338673	-0.176795	-0.55493	-0.481245	0.926953	0.0733797	0.0252614	0.0174463	0.0187553	0.946636	0.938501	0.939854	0.232877	0.218237	0.216659	17.1429	52.5	47.25	77.5	43	0.314964	0.730204	0.398963	0.351302	0.607972	0	No
T54S	0.032006	-0.267425	-0.1299	-0.0833003	-0.0439939	0.951499	0.0783739	0.0264421	0.0276686	0.0287459	0.943861	0.945114	0.946217	0.196072	0.324563	0.313362	442.429	2519.5	1835.25	2091.25	2097.5	0.0758353	0.101783	0.0841207	0.0837615	0.084423	0	Yes
F55H	-1.76634	-0.259285	-0.775955	-0.888325	-0.727848	0.764605	0.0789638	0.0140352	0.0125622	0.0147167	0.913494	0.911705	0.914324	-0.206745	-0.212627	-0.171317	69.1429	162	130.5	165.5	154	0.22209	0.321149	0.354604	0.309458	0.319775	1	No
F55C	-0.421469	0.0103956	-0.340466	-0.27062	-0.268027	0.925736	0.10094	0.0215295	0.0230511	0.0231096	0.912177	0.913715	0.913774	-0.224216	-0.18031	-0.179682	20.8571	118.5	76.25	80.75	98	0.304698	0.348927	0.363282	0.317222	0.335934	16	Yes
F55M	0.0072008	-0.39181	-0.0557911	-0.165166	-0.518185	0.950341	0.0698475	0.0284184	0.0255493	0.0180875	0.955062	0.952099	0.944479	0.344658	0.436879	0.286936	97.4286	697	509	611	602	0.146337	0.178514	0.146008	0.145931	0.163833	0	No
F55A	-0.831679	-0.920028	-0.650509	-0.93762	-0.814322	0.892137	0.0424012	0.0158812	0.0119652	0.013514	0.969735	0.96542	0.967122	0.539292	0.651071	0.631053	293.143	1146	891	1235	1074.75	0.0996347	0.152343	0.130229	0.125061	0.131935	0	No
F55I	-0.288374	-0.185548	0.117781	-1.41525	-0.183675	0.934384	0.0844959	0.0336238	0.00745525	0.0250925	0.943523	0.916886	0.934671	0.191591	-0.129318	0.137885	29.4286	154.75	68	141.25	106.25	0.238868	0.283221	0.369925	0.470635	0.314168	5	Yes
F55L	-0.202926	-0.0141709	-0.0954975	-0.211704	-0.19643	0.939432	0.0987318	0.0273423	0.0244159	0.0247823	0.92173	0.918782	0.91915	-0.0975004	-0.0988369	-0.0979835	268.857	1551.5	1286	1343.25	1371.5	0.0889669	0.111657	0.0955499	0.0998132	0.102601	296	Yes
F55V	-0.14699	-0.37662	-0.183311	-0.501931	-0.397119	0.942538	0.0708408	0.0251014	0.0183784	0.0203679	0.950144	0.943232	0.945267	0.279421	0.294306	0.298921	236.571	1276.25	831.5	1154.5	1044.25	0.0990769	0.132574	0.119769	0.115447	0.122846	23	Yes
F55W	-2.13966	-0.661411	-0.965573	-0.749727	-0.991732	0.690996	0.0542366	0.0116392	0.0144028	0.0113421	0.937297	0.941126	0.936888	0.109006	0.260437	0.171577	103.143	189.25	143.75	211	214.75	0.204369	0.379467	0.313229	0.256794	0.296318	0	No
F55Y	-0.297457	-0.734318	-0.893385	-0.66735	-0.437537	0.933825	0.0506161	0.0124996	0.0156202	0.0195769	0.958629	0.961887	0.966049	0.391965	0.59425	0.614748	44.1429	233.5	179	200.5	235	0.196276	0.27933	0.278785	0.243529	0.250882	2	Yes
F55G	-2.17149	-0.919219	-0.619916	-0.910523	-1.01696	0.684158	0.0424341	0.0163665	0.0122898	0.0110626	0.960965	0.955134	0.953392	0.422952	0.485668	0.422397	142.714	273	249.25	295.5	307.5	0.175447	0.28484	0.224569	0.245775	0.260391	0	No
F55K	-2.06141	-1.12216	-0.800925	-1.15625	-1.05426	0.70745	0.0349121	0.0136938	0.00963804	0.0106619	0.969415	0.963781	0.965197	0.535053	0.624712	0.601798	792.143	1488.5	1180	1712.5	1587.25	0.0975821	0.171581	0.136677	0.13663	0.141556	0	No
F55P	-2.08982	-1.04241	-0.431522	-1.17815	-1.40103	0.701535	0.0377011	0.0196926	0.00943126	0.00756125	0.973589	0.959154	0.956569	0.590411	0.55031	0.470678	178	338.75	308	414	419.75	0.14886	0.253907	0.194941	0.226904	0.258688	0	No
F55*	-2.37049	-1.07697	-1.4256	-0.229441	-1.39326	0.639674	0.0364673	0.00737908	0.0239969	0.00761976	0.953996	0.979745	0.954359	0.330512	0.881404	0.437091	67.2857	120.25	98.25	141	136.25	0.24926	0.456129	0.607684	0.33594	0.408715	0	No
F55R	-2.11649	-0.790453	-0.816667	-1.14398	-0.811705	0.695922	0.0479857	0.0134828	0.00975586	0.013549	0.949442	0.944285	0.949534	0.270102	0.31123	0.363761	811	1702	1542.5	2015.75	1863.25	0.0793827	0.130653	0.104727	0.107903	0.105191	0	No
F55D	-1.80269	-0.854274	-0.781894	-0.9623	-0.790565	0.758001	0.0451528	0.0139532	0.0116769	0.0138344	0.958068	0.955146	0.957915	0.384527	0.485862	0.491128	230	469	404.25	517	496.25	0.136592	0.221083	0.203722	0.190419	0.190321	0	No
F55E	-2.17721	-1.93995	-0.580923	-1.13339	-0.805488	0.682921	0.0157169	0.0170062	0.00985878	0.0136323	1.00194	0.991296	0.996885	0.966445	1.06713	1.08336	107	158.5	125.25	204.25	207.5	0.207434	0.660115	0.284727	0.394965	0.371393	0	No
F55N	-2.1496	-0.945896	-1.12493	-1.35595	-0.901936	0.68887	0.0413632	0.00994163	0.00790713	0.0123945	0.953719	0.950869	0.957177	0.326838	0.417105	0.479914	244.714	331.5	320.5	490.25	424.25	0.143827	0.253724	0.246386	0.219546	0.205256	0	No
F55Q	-1.95309	-1.28717	-0.96431	-1.18512	-1.27945	0.729355	0.0297596	0.0116537	0.00936636	0.00853039	0.974772	0.971676	0.970549	0.606115	0.751651	0.683125	325	598	464	618.25	606.75	0.124021	0.235222	0.199464	0.188013	0.204337	0	No
F55S	-2.07519	-1.13059	-0.702941	-1.04466	-0.861248	0.70459	0.0346293	0.0150822	0.0107637	0.0129025	0.971651	0.965603	0.968589	0.564704	0.654005	0.653337	1053.71	1901.75	1470.25	2008	1956	0.0751884	0.129465	0.104403	0.104378	0.104871	25	Yes
F55T	-1.6772	-0.799332	-0.38512	-0.513491	-0.859406	0.78027	0.0475817	0.0206087	0.018171	0.012926	0.964493	0.961408	0.954837	0.469762	0.58656	0.44435	180.429	346.5	307.75	322.75	356.5	0.135821	0.252729	0.189758	0.19637	0.23128	0	No
Y56H	-0.222798	-0.0337608	-0.156707	-0.203051	0.172163	0.938292	0.0970023	0.0257607	0.0246229	0.0354364	0.92193	0.920782	0.93181	-0.0948484	-0.0666838	0.0944084	73.8571	543.5	324.75	357.5	362	0.163499	0.184217	0.178324	0.169109	0.167422	3	Yes
Y56C	-0.0407303	-0.815983	-0.489143	-0.520936	-0.47809	0.948029	0.0468327	0.0186105	0.0180387	0.0188135	0.969635	0.969038	0.969846	0.537961	0.709244	0.672451	283.429	1636	1368.75	1613.5	1348	0.106685	0.154949	0.126808	0.123929	0.126934	2	Yes
Y56M	-0.146794	-0.105805	-0.0199639	-0.272177	-0.171179	0.942548	0.0908724	0.0294245	0.0230161	0.0254	0.932706	0.926206	0.928613	0.0480984	0.0205321	0.0458282	128.571	628.75	391	480.25	520.75	0.13675	0.178701	0.15884	0.158088	0.157564	0	No
Y56A	-0.317651	-0.667456	-0.437293	-0.87666	-0.581891	0.932566	0.0539274	0.0195815	0.0127077	0.0169901	0.962381	0.955189	0.959657	0.441737	0.48656	0.517598	287.857	1631.5	1339	1677.25	1552.5	0.0929392	0.126794	0.10615	0.109902	0.108151	0	No
Y56I	-0.123543	-0.133749	-0.169273	-0.197892	-0.186025	0.943795	0.08859	0.0254472	0.0247471	0.0250351	0.931243	0.930534	0.930825	0.0286944	0.090121	0.0794466	151.857	658	486.25	587	636.75	0.125823	0.172985	0.152281	0.147461	0.148151	0	No
Y56L	-0.0592777	-0.672418	-0.457438	-0.631346	-0.496365	0.947108	0.0536748	0.0191985	0.0161835	0.0184791	0.962845	0.959727	0.962099	0.4479	0.559524	0.554718	333	1696.75	1388.25	1884	1670	0.0856781	0.127887	0.103357	0.0986059	0.101154	0	No
Y56V	0.0721985	-0.0867537	-0.208184	-0.376275	-0.0986977	0.95332	0.0924586	0.0244999	0.020788	0.0272574	0.926833	0.923144	0.929593	-0.0298017	-0.0286962	0.0607205	214.143	1259.5	946.5	1187.75	1039.5	0.100518	0.127277	0.109706	0.110232	0.110479	0	No
Y56F	-0.0294033	-0.0338969	-0.00988549	-0.132385	-0.151224	0.948585	0.0969904	0.0297137	0.0263782	0.0258987	0.926783	0.923431	0.922951	-0.0304648	-0.0240775	-0.0402132	23.4286	101.75	102.75	91.75	109.25	0.25104	0.373569	0.279971	0.309672	0.3116	116	Yes
Y56W	-0.147739	-0.533113	0.13057	0.234452	-0.0877116	0.942497	0.0612067	0.0340419	0.0376282	0.0275502	0.970098	0.973943	0.963215	0.544105	0.788101	0.57167	30.2857	154.5	94.75	126.25	121	0.238879	0.319237	0.261284	0.226592	0.283448	0	No
Y56G	-0.71294	-0.580472	-0.662725	-1.04127	-0.998917	0.903043	0.0585414	0.0156915	0.0107998	0.0112618	0.95171	0.946493	0.946983	0.300194	0.346729	0.324995	98.4286	305	333	320.75	386.25	0.151335	0.235552	0.198694	0.237558	0.228302	0	No
Y56K	-1.71328	-1.05452	-0.829032	-0.881037	-0.659527	0.77402	0.0372642	0.0133193	0.0126529	0.0157409	0.968523	0.967675	0.971616	0.523211	0.687322	0.699339	102.857	249.25	213.5	305	276.25	0.181076	0.290352	0.351019	0.238281	0.235205	0	No
Y56P	-2.15267	-1.08773	-0.834742	-1.01035	-1.12586	0.68821	0.036091	0.0132445	0.0111352	0.00993256	0.966152	0.963142	0.961434	0.491758	0.614431	0.544607	462.143	916	748.25	1063	994	0.103071	0.173006	0.144056	0.135983	0.153469	0	No
Y56*	-2.69614	-0.769454	-0.618292	-1.12144	-1.36971	0.561759	0.0489541	0.0163927	0.00997604	0.00779997	0.940294	0.92936	0.925709	0.148761	0.0712466	0.00169465	420.571	311.5	360.5	451	478.25	0.134488	0.281839	0.19203	0.216109	0.229637	0	Yes
Y56R	-1.2085	-1.11261	-0.66726	-0.90544	-1.02183	0.85017	0.0352354	0.0156216	0.0123516	0.0110095	0.976498	0.972686	0.971131	0.628999	0.767903	0.691969	298.571	1110	715	1051.75	962	0.0970205	0.16259	0.1385	0.129541	0.14892	0	No
Y56D	-1.42716	-0.661382	-0.793888	-0.858079	-0.557257	0.820137	0.0542381	0.0137892	0.0129429	0.0174064	0.949837	0.948841	0.954117	0.275343	0.38449	0.433412	171.714	580.5	422	538	524.25	0.14074	0.194386	0.187764	0.179695	0.171879	0	Yes
Y56E	-1.17183	-0.70779	-0.351334	-1.53925	-0.882378	0.854781	0.0519062	0.0213018	0.00659155	0.0126362	0.963281	0.946575	0.953369	0.453681	0.348051	0.422044	77.1429	245.5	195.5	218	222.75	0.184276	0.277386	0.237306	0.3651	0.276921	0	No
Y56N	-0.0701485	-0.744117	-0.510865	-0.603767	-0.395983	0.946561	0.0501474	0.0182179	0.0166286	0.0203906	0.965606	0.963956	0.967871	0.484521	0.62752	0.642433	89.1429	660.75	527	662.75	605.75	0.149709	0.190035	0.161673	0.157039	0.155837	1	Yes
Y56Q	-0.441992	-0.645499	-0.549655	-0.565606	-0.818462	0.924313	0.0550587	0.0175369	0.0172642	0.013459	0.958621	0.958332	0.954329	0.391861	0.537104	0.436631	258.143	1064.5	730.5	1021.75	1038.75	0.111957	0.165083	0.147349	0.136359	0.148464	0	No
Y56S	-0.379453	-0.826506	-0.672826	-0.691471	-0.731659	0.928574	0.0463653	0.0155362	0.0152536	0.0146615	0.966235	0.965936	0.96531	0.49286	0.659356	0.60351	441.286	2195	1690	2147	1925.25	0.0772211	0.114494	0.0975858	0.0931871	0.100796	1	Yes
Y56T	-0.189425	-0.527059	-0.435753	-0.385399	-0.155416	0.940196	0.0615555	0.0196111	0.020603	0.0257932	0.954437	0.955467	0.96089	0.336367	0.491025	0.536339	130.714	685.5	494.75	609	584.75	0.120933	0.1619	0.153765	0.141163	0.140945	0	No
V57H	-0.96396	-0.556364	-0.373646	-0.754267	-0.60021	0.878732	0.0598843	0.0208416	0.0143385	0.0166868	0.95449	0.947309	0.94989	0.337065	0.359855	0.369167	63	210	182.75	245	219	0.18902	0.275425	0.232756	0.233082	0.250275	0	No
V57C	-0.220315	-0.46094	-0.0938237	-0.422333	-0.299303	0.938435	0.0654875	0.0273869	0.0198708	0.022414	0.958179	0.950339	0.952978	0.386006	0.408577	0.416095	108.571	486.75	376.25	465.5	453.75	0.146383	0.201271	0.163127	0.167287	0.172222	0	No
V57M	-0.285949	-0.356286	-0.369019	-0.612567	-0.536905	0.934532	0.072191	0.0209362	0.0164853	0.017758	0.943898	0.939322	0.940626	0.19656	0.231423	0.228381	210.286	1006.5	801	975	979.5	0.118439	0.16496	0.138799	0.139786	0.14156	0	No
V57A	-0.641882	-0.820097	-0.553882	-1.01588	-0.987655	0.909089	0.0466494	0.0174643	0.0110745	0.0113879	0.967267	0.960385	0.96072	0.50656	0.570104	0.533759	249.857	918.25	744.25	1019	869.25	0.108405	0.1765	0.142144	0.157323	0.157567	82	Yes
V57I	-0.222452	0.130168	-0.168515	0.0246516	-0.203026	0.938312	0.11234	0.025466	0.0307257	0.0246234	0.904832	0.910075	0.903997	-0.321657	-0.238832	-0.328262	56.8571	356.25	264.5	261	292.5	0.181725	0.20109	0.186817	0.180895	0.203236	434	Yes
V57L	-0.121664	-0.363463	-0.536048	-0.416003	-0.57699	0.943894	0.0717118	0.0177729	0.0199945	0.0170721	0.941758	0.944023	0.941046	0.16818	0.307017	0.234775	110.714	731.75	560	652	600	0.126097	0.148881	0.146989	0.133629	0.153388	0	Yes
V57F	-0.798456	-1.72268	-0.557045	-0.251715	-1.06162	0.895293	0.0194568	0.0174101	0.0234807	0.0105845	0.997668	1.00462	0.989971	0.909833	1.2813	0.978293	11.2857	29.5	53.5	41.75	56.75	0.431824	1.39456	0.494366	0.43791	0.6455	18	Yes
V57W	-1.1872	-0.574507	-0.797625	-0.706998	-0.593591	0.852863	0.058871	0.0137384	0.0150221	0.0167958	0.946215	0.947664	0.949675	0.227294	0.36557	0.365903	185.714	582.5	516.25	667.25	637.75	0.132867	0.19635	0.178422	0.158284	0.16224	0	No
V57Y	-1.41793	-0.920218	-0.795979	-1.33232	-1.06923	0.821495	0.0423935	0.0137608	0.00809473	0.0105052	0.964552	0.957833	0.96068	0.470537	0.52907	0.533146	319.143	776.75	562.75	961.25	774.25	0.116203	0.191588	0.168897	0.178174	0.1734	0	No
V57G	-1.6089	-0.89901	-1.04773	-0.617121	-0.49025	0.791756	0.0432629	0.010731	0.0164116	0.0185903	0.958347	0.965369	0.968089	0.388233	0.650238	0.645743	90.8571	221.5	118.25	161.5	199.75	0.185813	0.317322	0.464272	0.289735	0.293026	703	Yes
V57K	-0.225367	-1.09843	-0.514645	-0.829824	-0.749802	0.938143	0.0357204	0.0181504	0.0133089	0.0144017	0.980902	0.975767	0.976921	0.687425	0.817436	0.77997	131.571	711.75	532.5	749.25	675.5	0.134994	0.201912	0.168043	0.162944	0.166435	0	No
V57P	-1.71232	-0.683475	-0.616614	-1.04467	-0.899037	0.77419	0.0531159	0.0164198	0.0107635	0.01243	0.951573	0.944523	0.94659	0.298379	0.315063	0.319017	649.286	1252.5	1054.25	1411.75	1354.5	0.0859879	0.1398	0.123011	0.123012	0.125639	0	No
V57*	-2.75504	-1.02949	-0.839238	-0.919085	-0.872507	0.547208	0.0381727	0.0131859	0.0121863	0.0127599	0.95321	0.951429	0.95245	0.320088	0.426104	0.408083	611	370.75	385.5	497.5	414.25	0.118949	0.248151	0.207523	0.193316	0.204768	0	No
V57R	-0.386697	-0.370244	-0.526408	-0.600634	-0.696331	0.928092	0.0712617	0.017942	0.0166799	0.0151807	0.941417	0.940113	0.938569	0.163647	0.244148	0.19713	258.143	1174.5	966	1139	1108.75	0.0983123	0.147295	0.120429	0.120819	0.126216	0	No
V57D	-2.14924	-0.637578	-0.663991	-0.756182	-1.0875	0.688947	0.0554722	0.0156719	0.0143114	0.0103169	0.940886	0.938988	0.933461	0.156603	0.226064	0.119503	103.429	191.25	181.75	183.75	222.25	0.201406	0.287826	0.253086	0.268231	0.290114	0	Yes
V57E	-1.61456	-0.640789	-0.938283	-1.4383	-0.877568	0.790821	0.0553042	0.0119573	0.00728662	0.0126963	0.944346	0.938717	0.945243	0.202506	0.221698	0.29855	121.714	281.5	255	381	309.75	0.167232	0.257895	0.244855	0.25699	0.2315	0	No
V57N	-0.510339	-0.791968	-0.535333	-1.04025	-0.663983	0.919391	0.0479165	0.0177854	0.0108108	0.015672	0.966581	0.959161	0.96432	0.49745	0.550421	0.58847	96.2857	482	367.75	545.75	444.75	0.150934	0.216359	0.183588	0.189045	0.188291	0	No
V57Q	-0.686127	-0.657633	-0.815093	-0.380829	-0.774712	0.905365	0.0544308	0.0135038	0.0206955	0.0140524	0.954111	0.961867	0.954698	0.332033	0.593932	0.442238	40.2857	134	111	127.25	184.25	0.221296	0.390749	0.355213	0.362053	0.32999	0	No
V57S	-0.551046	-0.679824	-0.592559	-0.784962	-0.457336	0.916322	0.0532998	0.0168128	0.0139111	0.0192004	0.959437	0.956352	0.96199	0.402686	0.505253	0.553061	192.143	853.75	613	870.5	807.5	0.107136	0.175019	0.143265	0.131671	0.131466	0	No
V57T	-0.117907	-0.189793	-0.194133	-0.360631	-0.440077	0.944093	0.084168	0.0248379	0.0211088	0.0195282	0.935458	0.931679	0.930086	0.0846124	0.108538	0.0682145	266.429	1133.25	875.25	999.75	1059.75	0.0955249	0.129796	0.112561	0.114841	0.118217	0	No
L58H	0.45809	-0.445762	0.598677	-0.126693	-0.813581	0.967783	0.0664226	0.0532811	0.0265248	0.0135239	0.98563	0.957612	0.944566	0.75014	0.525524	0.288261	0.428571	10.5	10.75	12.5	8	1.44284	1.38246	0.983017	1.02085	2.45603	0	No
L58C	0.410365	0.112468	-3.02762	0.0293258	-0.00903204	0.966262	0.110587	0.00149562	0.0308652	0.0297383	0.886924	0.914772	0.913671	-0.559198	-0.163312	-0.181244	5.85714	40.5	29.75	29	28.25	0.489608	0.493782	2.12742	0.54564	0.580566	0	No
L58M	0.0232953	0.235003	0.023274	0.0537761	0.0968516	0.951095	0.123227	0.0306847	0.0316051	0.0329504	0.899456	0.900356	0.901675	-0.392968	-0.39511	-0.363548	29.2857	172.25	142.5	154	130.5	0.231452	0.25636	0.235187	0.221516	0.250644	0	No
L58A	-0.124462	-0.255492	0.122365	-0.0785253	0.116852	0.943746	0.0792401	0.0337731	0.0277973	0.0335937	0.950035	0.943837	0.949847	0.277967	0.304022	0.368527	15.4286	149.75	98	92.5	88.75	0.304456	0.294291	0.327301	0.364729	0.325857	0	No
L58I	-0.312833	0.174008	0.0931976	0.275971	0.176848	0.932868	0.116787	0.0328341	0.0391609	0.0355969	0.906723	0.913142	0.909515	-0.296569	-0.189526	-0.244412	38.4286	186.75	146	127.5	162.75	0.212035	0.251396	0.218575	0.226903	0.231418	5	Yes
L58V	-0.430074	-0.163156	-0.383965	-0.229113	-0.335592	0.925143	0.0862442	0.020632	0.0240046	0.0216325	0.927461	0.930932	0.928488	-0.0214737	0.0965309	0.043928	21.5714	87	88	86.5	74.5	0.28286	0.412982	0.359021	0.312153	0.455066	0	Yes
L58F	0.157819	-0.346836	-0.283877	-0.392102	-0.302799	0.956986	0.0728265	0.0227545	0.0204682	0.0223375	0.946403	0.944093	0.945981	0.229792	0.308139	0.309765	16.7143	122	108.75	90	110.75	0.30637	0.323786	0.293865	0.329477	0.341447	3	Yes
L58W	0.200244	0.612404	0.380644	-0.235376	0.535617	0.958699	0.170114	0.0432951	0.0238583	0.0501883	0.861461	0.84355	0.867998	-0.896965	-1.3085	-0.875347	2.28571	25.25	14.5	20	18.5	0.760607	0.621322	0.726269	0.624641	0.575883	0	No
L58Y	0.663375	0.402704	0.586937	-0.126907	0.553986	0.973605	0.142519	0.052692	0.0265193	0.0510712	0.902458	0.877519	0.900873	-0.353137	-0.76231	-0.375742	2	36.25	34.25	38	29	0.699802	0.960855	0.633838	0.516393	0.607241	0	No
L58G	-0.232073	-0.473904	-0.56624	-0.594554	-0.667779	0.937752	0.0646986	0.0172535	0.0167799	0.0156136	0.948457	0.947969	0.94677	0.25704	0.370474	0.321765	108.857	659.25	514	624.25	634	0.130838	0.183247	0.157634	0.144344	0.167282	0	No
L58K	0.0450676	-0.603438	-0.537145	-0.22605	-0.378251	0.952098	0.0572884	0.0177538	0.0240765	0.0207478	0.957687	0.964212	0.960766	0.37948	0.631644	0.534457	72	467.25	294	326.25	370.5	0.160902	0.207079	0.204741	0.179365	0.18976	0	No
L58P	-0.763525	-0.706751	-0.724583	-0.609872	-1.24482	0.898522	0.0519574	0.0147641	0.016529	0.00882834	0.957915	0.959831	0.951524	0.382495	0.561207	0.394002	66.5714	218.75	206.75	231.5	217.5	0.184287	0.30013	0.279371	0.238212	0.37172	0	No
L58*	-2.75419	-0.790275	-0.660354	-0.894026	-0.895376	0.547419	0.0479938	0.0157281	0.0124916	0.012475	0.939315	0.933632	0.933603	0.135768	0.139938	0.121656	1769.86	1384.5	1202	1854.5	1550.5	0.0879647	0.161093	0.134278	0.128721	0.136819	0	Yes
L58R	-0.176818	-0.682772	-0.460419	-0.780435	-0.730703	0.940901	0.0531513	0.0191425	0.0139733	0.0146753	0.963104	0.957734	0.958459	0.451338	0.527473	0.499403	60.1429	383.75	301.25	430	409.25	0.168448	0.241346	0.191908	0.185309	0.198204	0	No
L58D	-0.900224	0.328509	0.134736	0.31622	-0.245286	0.885362	0.13369	0.0341791	0.0407038	0.0236286	0.883091	0.889912	0.872279	-0.610052	-0.563037	-0.810289	25.8571	89.75	62.75	65	63	0.2645	0.328068	0.322376	0.311308	0.46059	0	No
L58E	0.011154	0.175074	0.0329069	-0.00274184	0.109453	0.950527	0.116897	0.0309725	0.0299203	0.0333543	0.906559	0.905523	0.908913	-0.298744	-0.312034	-0.253555	163.286	923.75	676.75	765.25	762.25	0.12267	0.158619	0.133509	0.134154	0.13569	0	No
L58N	0.214847	-0.00985299	0.153717	-0.0118527	0.175248	0.959273	0.0991167	0.0348113	0.029657	0.035542	0.93044	0.925281	0.931176	0.0180434	0.00566854	0.084779	60.1429	402	342.75	409.25	350.25	0.17142	0.198236	0.160854	0.160757	0.172257	0	No
L58Q	0.209724	-0.496729	0.262428	-0.798324	-0.627072	0.959072	0.0633311	0.0386545	0.013729	0.0162517	0.97319	0.94753	0.950065	0.585121	0.36341	0.371839	22.1429	137.75	78.75	153	91.75	0.255223	0.32274	0.317536	0.295894	0.404641	0	No
L58S	0.0616716	-0.27905	-0.253643	0.0941754	-0.00855503	0.952849	0.0775383	0.0234366	0.0328652	0.029752	0.941789	0.951441	0.948233	0.168592	0.426303	0.343988	60.7143	364.75	252	237.5	297	0.160027	0.192976	0.187154	0.179209	0.194094	10	Yes
L58T	0.163762	-0.19681	-0.114981	-0.188698	-0.204569	0.95723	0.0836287	0.0268289	0.0249699	0.0245864	0.938951	0.937079	0.936694	0.130944	0.195365	0.168628	316.714	1937.75	1498.75	1625	1779.75	0.091163	0.119192	0.100229	0.101381	0.100472	0	No
P59H	-0.447095	-0.701968	-0.848104	-0.649141	-0.660245	0.923955	0.0521935	0.013071	0.0159026	0.0157298	0.95705	0.960034	0.959852	0.371025	0.564469	0.520562	30.1429	124.5	124.5	161.5	134	0.236037	0.353855	0.327311	0.288963	0.315189	22	Yes
P59C	-0.44038	-0.0132686	-1.22823	-1.15788	-0.760388	0.924426	0.0988121	0.0089747	0.00962252	0.0142522	0.901865	0.902504	0.907095	-0.361003	-0.36057	-0.281187	29.8571	209	136.75	233.75	188	0.236834	0.258782	0.434649	0.284556	0.31564	0	No
P59M	-0.618064	-0.564985	-1.01497	-0.833574	-0.574241	0.911038	0.0594008	0.0110844	0.0132598	0.0171183	0.946312	0.948605	0.9527	0.22859	0.380699	0.411875	133.286	597.75	458.75	618.75	532.5	0.138708	0.192383	0.200115	0.172266	0.173128	0	No
P59A	-0.121967	-0.0310389	-0.17506	-0.249903	-0.420794	0.943878	0.097241	0.0253041	0.0235223	0.0199008	0.921686	0.919902	0.916296	-0.0980759	-0.0808254	-0.141348	22.5714	141	125.25	138.75	140	0.253362	0.287564	0.261238	0.251897	0.290956	0	Yes
P59I	-0.408561	-0.660749	-0.908289	-0.538465	-0.696723	0.926619	0.0542706	0.0123169	0.0177308	0.0151749	0.954114	0.959797	0.957106	0.332079	0.560655	0.478831	76.4286	429.75	335.5	476.75	394.5	0.164807	0.217921	0.236862	0.180234	0.197796	0	No
P59L	-0.441221	-0.956106	-0.40431	-1.03689	-1.01176	0.924367	0.0409602	0.0202249	0.0108467	0.0111196	0.977066	0.967036	0.967325	0.636543	0.677045	0.63413	84.8571	439.5	367.5	573.75	536.5	0.146144	0.220321	0.174885	0.18766	0.19748	116	Yes
P59V	-1.11531	-0.355127	-0.307227	-0.45187	-0.542742	0.861658	0.0722687	0.022241	0.0193036	0.0176564	0.940402	0.937123	0.935294	0.150187	0.196068	0.147353	51.1429	156.25	101	163.25	126.5	0.223647	0.301873	0.29799	0.251117	0.30867	0	No
P59F	-1.07313	-0.537137	-0.30333	-0.808692	0.488883	0.86661	0.060976	0.0223259	0.0135893	0.0480068	0.954222	0.944448	0.984157	0.333505	0.31386	0.889929	9.14286	34	35.75	82.75	26.75	0.481699	0.755727	0.773252	0.427059	0.594033	1	No
P59W	-0.277746	-0.797571	-0.430304	-0.383174	-0.271744	0.935032	0.0476616	0.0197162	0.020648	0.0230258	0.969469	0.970457	0.972987	0.535766	0.732057	0.720184	19.1429	123.5	95.25	119.5	120.5	0.27354	0.378486	0.312992	0.291791	0.294325	0	No
P59Y	-0.909901	-0.684441	-0.963353	-1.00248	-0.713697	0.884376	0.0530674	0.0116647	0.0112222	0.0149233	0.952559	0.952076	0.956129	0.311447	0.436501	0.463982	93	364	329	411.25	420.5	0.162724	0.242905	0.225725	0.21778	0.200368	0	No
P59G	-0.166638	-1.07025	-0.705143	-0.818022	-0.781497	0.941464	0.0367039	0.0150496	0.0134648	0.0139587	0.976626	0.974958	0.975477	0.630698	0.804425	0.75802	134.143	717.75	682.25	880.25	855.25	0.132727	0.201241	0.161474	0.151037	0.153673	0	No
P59K	-0.484255	-0.631696	-1.29726	0.062301	-1.74224	0.921303	0.0557812	0.00838114	0.031867	0.00538714	0.948079	0.973113	0.94498	0.252021	0.774763	0.29455	6.57143	39.75	33.25	18.5	29.5	0.485188	0.732525	1.06313	0.643868	1.21677	0	No
P59*	-2.77427	-1.043	-1.00057	-1.09722	-0.909032	0.542441	0.0376798	0.0112434	0.0102181	0.0123079	0.950232	0.948402	0.95214	0.28059	0.377428	0.403373	953.429	727.75	603.75	943.75	902.25	0.107924	0.206105	0.182734	0.162517	0.157059	0	No
P59R	-0.460451	-1.0088	-0.898889	-1.20899	-0.798068	0.923012	0.0389395	0.0124318	0.00914749	0.0137324	0.970889	0.9674	0.972278	0.554604	0.682901	0.709404	75.2857	397	303	517.25	388	0.158766	0.258407	0.240501	0.226296	0.24286	0	Yes
P59D	-0.20433	0.00309826	-2.73813	-0.0642412	-0.0223414	0.939352	0.100279	0.00199676	0.028186	0.0293566	0.895149	0.920878	0.922063	-0.450093	-0.065131	-0.0537176	4.14286	28.25	20	34.5	22	0.616425	0.655681	3.02269	0.98452	1.06198	0	No
P59E	-0.21753	-0.939806	-1.03413	-0.91681	-0.781617	0.938596	0.0416054	0.0108763	0.0122137	0.013957	0.966877	0.968273	0.970098	0.501379	0.696933	0.676279	33	223	176.75	207.25	201.75	0.226377	0.339956	0.311598	0.274821	0.266333	0	No
P59N	-0.760172	-0.843717	0.478989	-0.529722	-1.11627	0.898828	0.0456102	0.0475566	0.0178837	0.0100273	1.00229	0.968526	0.959965	0.971092	0.701013	0.522288	20.5714	118.5	62.5	127	93.25	0.299226	0.420736	0.532334	0.3395	0.498355	0	No
P59Q	-0.492563	-0.448288	-1.13181	-0.293105	-0.0910652	0.920699	0.0662662	0.00987418	0.0225502	0.0274605	0.938087	0.951327	0.956556	0.119478	0.424455	0.470479	16	64.5	53	79.5	78.5	0.344621	0.48494	0.637476	0.432346	0.348476	0	No
P59S	-0.134826	-0.608379	-0.488554	-0.766556	-0.638262	0.943193	0.0570221	0.0186213	0.0141658	0.0160738	0.958466	0.95387	0.955833	0.389814	0.465347	0.459486	226.286	1319.5	1053.25	1540	1476	0.0964187	0.131878	0.114124	0.109826	0.112894	512	Yes
P59T	-0.33125	-0.764829	-0.681394	-0.900166	-0.63757	0.931706	0.0491699	0.0154057	0.0124161	0.0160847	0.963152	0.960019	0.963866	0.451963	0.564227	0.581565	51.2857	341.5	292	334.5	348.5	0.192176	0.263889	0.205137	0.220118	0.247675	53	Yes
N60H	0.0718988	-0.147449	-0.126918	-0.210402	-0.613821	0.953307	0.0874901	0.026519	0.0244469	0.0164649	0.934212	0.932128	0.924187	0.0680839	0.115765	-0.0214412	94.8571	314.25	238.75	259	326.25	0.148005	0.223807	0.197059	0.191639	0.210527	3	Yes
N60C	0.017199	-0.148354	0.210044	-0.317406	0.374356	0.950811	0.0874178	0.0367542	0.0220207	0.0430354	0.944573	0.929589	0.951109	0.205514	0.0749312	0.387693	8.28571	132.25	63.5	81	77	0.400633	0.308229	0.355869	0.399484	0.312309	0	No
N60M	-0.0487529	-0.155439	-0.268637	0.0130234	0.261713	0.947633	0.0868543	0.0230959	0.0303813	0.0386279	0.931037	0.938432	0.946946	0.0259666	0.217127	0.324433	96.2857	515.5	450	382.25	445.75	0.150139	0.186437	0.160268	0.164951	0.153092	0	No
N60A	0.0540718	-0.185937	-0.138604	-0.158886	-0.120819	0.952507	0.0844658	0.026219	0.0257061	0.0266769	0.937118	0.936599	0.937582	0.106627	0.187655	0.182122	121	699	542.5	574	572	0.123726	0.153515	0.131836	0.130733	0.140044	0	No
N60I	-0.575007	-0.198363	-0.471769	-0.31028	-0.0611612	0.914466	0.0835098	0.0189305	0.0221747	0.0282705	0.927888	0.931261	0.937667	-0.0158166	0.10182	0.183419	13.8571	86.75	88.75	95	68.75	0.325172	0.408744	0.422878	0.319451	0.53498	26	Yes
N60L	-0.0797363	0.116017	-0.121904	0.0317934	0.108539	0.946074	0.110937	0.0266487	0.0309391	0.0333248	0.908325	0.912584	0.914969	-0.275312	-0.198497	-0.161522	134	786.5	604	629	676.5	0.117424	0.138591	0.126696	0.120983	0.124353	0	No
N60V	0.0697442	-0.495463	-0.390653	-0.332578	-0.228973	0.953211	0.0634063	0.0204973	0.0216963	0.0240079	0.953996	0.955224	0.9576	0.330508	0.487114	0.48634	226.286	1006.5	905.25	1065.25	978.25	0.102279	0.148415	0.12427	0.116287	0.122973	0	No
N60F	0.146024	0.161816	-0.257651	0.281628	-0.249639	0.956498	0.115535	0.023345	0.0393743	0.0235284	0.901206	0.916957	0.901383	-0.369752	-0.128181	-0.36799	10.4286	70	93	58.25	82.25	0.365517	0.400408	0.301769	0.318392	0.344667	0	No
N60W	0.103092	-0.399013	-0.444117	-0.121477	-0.173579	0.954676	0.0693809	0.019451	0.0266598	0.0253407	0.946612	0.953965	0.952611	0.232562	0.46688	0.410525	127.857	637.25	498	588.5	664.75	0.131509	0.181192	0.163359	0.145122	0.147531	0	No
N60Y	-0.203948	0.312977	0.234082	0.112919	0.338673	0.939374	0.131902	0.0376148	0.0334662	0.0415896	0.895441	0.89134	0.899406	-0.446221	-0.540071	-0.39804	82.1429	402	288.25	307.25	305.5	0.161671	0.19447	0.167189	0.170622	0.173788	28	Yes
N60G	-0.00663208	0.12045	-0.650198	-0.439106	-0.573597	0.949684	0.111375	0.0158861	0.0195468	0.0171292	0.897742	0.901275	0.898938	-0.415705	-0.380335	-0.405141	27.8571	225.5	136.75	190.75	196.5	0.22421	0.24783	0.303144	0.249558	0.275578	0	No
N60K	0.000682548	-0.117889	-0.175803	-0.23973	-0.128368	0.950032	0.0898789	0.0252858	0.0237571	0.0264816	0.93015	0.928615	0.931355	0.0142005	0.0592779	0.0874934	208.857	1087.75	849.5	843.5	916.5	0.117505	0.158748	0.131457	0.136078	0.134733	57	Yes
N60P	-0.237345	-1.26245	-0.43119	-0.403751	-0.460839	0.937444	0.0304816	0.0196991	0.020236	0.0191346	0.988251	0.98883	0.987644	0.78491	1.02747	0.942916	42.8571	249.25	236.25	225.5	276.25	0.188045	0.386678	0.217165	0.236467	0.217552	0	No
N60*	-2.86422	-0.97316	-0.813528	-1.09145	-0.908287	0.520045	0.0402956	0.0135246	0.0102767	0.0123169	0.947147	0.941113	0.944895	0.239667	0.260224	0.293257	3312.57	2551	2229.25	2902.5	2719.5	0.080493	0.147856	0.121009	0.121499	0.118062	0	No
N60R	-0.170717	-0.165212	-0.159406	-0.231799	-0.0406589	0.941239	0.0860823	0.0256931	0.0239418	0.0288392	0.93404	0.932257	0.937261	0.0657991	0.117832	0.177249	42.1429	207.75	168	157.25	177	0.20098	0.24399	0.249675	0.241038	0.23949	0	No
N60D	-0.420875	-0.657964	0.0914173	0.0480844	0.559854	0.925777	0.0544138	0.0327777	0.0314313	0.0513564	0.975771	0.974303	0.996504	0.619367	0.793888	1.07756	7.57143	58	34.5	39.25	45.25	0.475419	0.79855	0.614523	0.627369	0.898293	48	Yes
N60E	0.329256	-0.764559	-0.510814	-0.933928	-0.732132	0.963515	0.0491825	0.0182188	0.0120089	0.0146547	0.967244	0.960932	0.963611	0.506256	0.578899	0.577696	15	77.75	94.5	165.75	117.5	0.294965	0.462804	0.402439	0.287128	0.364053	0	No
N60Q	-0.0477467	0.145185	0.184009	0.192237	0.139263	0.947683	0.113847	0.0358436	0.036129	0.0343289	0.914455	0.914742	0.912939	-0.193996	-0.163799	-0.192374	27.2857	117.75	82.25	94	107.75	0.24329	0.407334	0.288977	0.260105	0.286474	0	No
N60S	-0.061467	-0.0601481	-0.0878087	-0.215519	0.0506224	0.946998	0.0947154	0.0275476	0.0243252	0.0315087	0.926948	0.923711	0.930959	-0.0282821	-0.0195877	0.0814718	90	501.5	443	477.5	397.25	0.133289	0.159298	0.143329	0.136487	0.15272	204	Yes
N60T	0.0517833	-0.0647712	-0.245114	-0.0425359	0.0323587	0.952403	0.0943197	0.0236326	0.0287866	0.0309561	0.923892	0.929047	0.931235	-0.0688223	0.0662226	0.0856674	147.429	977.25	709.75	777.25	756	0.116173	0.13759	0.123619	0.119002	0.121907	150	Yes
D61H	-0.291681	-0.833152	-0.16312	-0.370555	-0.391243	0.934181	0.0460723	0.0256003	0.0209047	0.0204855	0.977468	0.972443	0.971996	0.641874	0.763982	0.705125	30.1429	177.75	133.75	201.75	152.75	0.231541	0.320055	0.268705	0.231781	0.271832	2	Yes
D61C	-0.199804	-0.629208	-0.125803	-0.782879	0.13571	0.93961	0.0559124	0.0265478	0.0139397	0.0342113	0.967839	0.954657	0.976031	0.514148	0.478004	0.766446	6	100.75	36.25	45	52.25	0.426042	0.414926	0.554179	0.572862	0.465991	0	No
D61M	-0.21983	-0.995154	-0.745382	-1.10748	-0.878689	0.938463	0.0394535	0.0144646	0.0101149	0.0126823	0.972956	0.968397	0.971082	0.582015	0.698932	0.691236	121	774.75	549.75	856.5	742.75	0.137037	0.19555	0.167665	0.163554	0.17138	0	No
D61A	-0.29825	-0.558626	-0.617303	-0.533013	-0.679568	0.933776	0.0597571	0.0164087	0.017826	0.0154334	0.952747	0.954221	0.951735	0.313945	0.470998	0.397214	129	487.5	418.75	645	545.5	0.129531	0.191189	0.181613	0.144527	0.166751	149	Yes
D61I	-0.0187519	-1.12357	-0.429931	-0.778978	-0.695736	0.949102	0.0348648	0.0197234	0.0139934	0.0151896	0.983708	0.97768	0.978933	0.724646	0.848199	0.810534	56.4286	204.75	176.75	250	230	0.178704	0.342673	0.245234	0.24821	0.252838	0	No
D61L	-0.123562	-0.56738	-0.665997	-0.633444	-0.769737	0.943794	0.0592671	0.015641	0.0161502	0.0141215	0.952997	0.95352	0.951439	0.31726	0.459722	0.392717	164.286	984	885.75	977.75	918.75	0.110762	0.143819	0.127862	0.122266	0.139749	0	No
D61V	-0.486243	-0.829505	-0.574068	-0.722152	-0.711581	0.921159	0.0462328	0.0171212	0.0147995	0.0149544	0.967798	0.965319	0.965484	0.513602	0.649444	0.606159	156.286	722.25	658.75	757.5	740	0.12046	0.173743	0.140259	0.142461	0.15075	9	Yes
D61F	-0.898832	-0.990983	-0.826134	-1.41075	-0.524707	0.885503	0.0396119	0.0133575	0.00748867	0.017972	0.969897	0.963414	0.975056	0.541438	0.618806	0.751618	56.5714	259.75	213	246.25	205	0.200112	0.299841	0.328548	0.37797	0.360638	0	No
D61W	-0.391531	-0.506052	-0.774264	-0.962945	-1.36958	0.927769	0.0627803	0.0140586	0.0116694	0.00780092	0.946677	0.944208	0.940238	0.233428	0.309997	0.222487	26	115.5	144.75	162.5	128	0.256179	0.470759	0.308363	0.294197	0.413159	0	No
D61Y	-0.506619	-0.429953	-0.655816	-0.941979	-0.87585	0.919666	0.0674097	0.0157985	0.0119137	0.0127179	0.9429	0.938864	0.939697	0.18332	0.224074	0.214268	83.8571	480.25	388	450.75	434.25	0.160417	0.201328	0.190369	0.198239	0.215994	18	Yes
D61G	-0.13028	-0.521896	-0.516799	-0.308739	-0.288041	0.943436	0.0618545	0.0181121	0.0222081	0.0226621	0.952727	0.956964	0.957435	0.313687	0.515093	0.483841	16.4286	240.25	127.5	168.5	134	0.295306	0.2862	0.315068	0.231814	0.293704	1090	Yes
D61K	0.0685172	-0.195869	-0.572421	-0.772318	-0.797352	0.953156	0.0837009	0.017149	0.0140856	0.0137421	0.928898	0.925868	0.925529	-0.00241218	0.0151007	-0.00103532	103.143	664	551.5	654.5	716.5	0.142998	0.176944	0.166137	0.164087	0.166867	0	No
D61P	-0.541936	-0.79525	-0.624676	-1.17476	-0.688127	0.917018	0.047767	0.0162901	0.00946303	0.0153039	0.965054	0.957794	0.963998	0.477198	0.52845	0.58358	389	1545.75	1411.25	1972	1552.25	0.0869966	0.132255	0.107855	0.114625	0.114772	0	No
D61*	-2.79024	-1.06703	-1.13753	-1.23601	-1.01705	0.538475	0.036818	0.00981842	0.00890576	0.0110616	0.948928	0.947293	0.951165	0.263285	0.359591	0.388545	1524.43	381.75	417.25	524.5	494.5	0.0913289	0.292283	0.225097	0.20866	0.212546	0	No
D61R	-0.144557	-0.643817	-0.52617	-0.267302	-0.637374	0.942669	0.0551462	0.0179462	0.023126	0.0160878	0.959772	0.965178	0.957847	0.407129	0.647175	0.490093	127.571	631	549.5	598	716.5	0.118545	0.164665	0.147902	0.132739	0.144407	0	No
D61E	0.0019341	-0.47629	-0.101622	-0.307695	0.124445	0.950092	0.0645544	0.0271799	0.0222308	0.033841	0.959504	0.954386	0.966479	0.403574	0.473645	0.621281	54	354.5	248	296.75	281	0.179179	0.22691	0.188587	0.190314	0.189842	210	Yes
D61N	-0.076553	-0.207884	0.185047	-0.0902553	0.0419142	0.946236	0.082784	0.0358795	0.0274821	0.031244	0.948477	0.939808	0.943672	0.257301	0.239241	0.274674	34.2857	106.5	103.25	99.5	105.5	0.230217	0.346925	0.254993	0.283327	0.283445	1	Yes
D61Q	-0.230566	-0.823443	-0.68504	-0.534626	-0.671862	0.93784	0.0465009	0.0153505	0.0177978	0.0155509	0.966232	0.968802	0.966442	0.492829	0.705451	0.620719	213.429	915.5	773.5	895	861.25	0.118019	0.177269	0.150093	0.140672	0.151433	0	No
D61S	-0.0297287	0.233768	0.354179	0.321345	0.321297	0.948569	0.123093	0.0422121	0.0409044	0.0409025	0.910762	0.90945	0.909448	-0.242986	-0.248885	-0.245423	252.429	1130.75	763.25	816	773.5	0.0998576	0.127152	0.107043	0.112672	0.114521	0	No
D61T	-0.020942	-0.290888	-0.0995848	-0.0719402	-0.251714	0.948996	0.0766958	0.0272338	0.0279759	0.0234808	0.94634	0.947102	0.942502	0.228954	0.356531	0.256902	136.571	597.5	493	532.25	541.25	0.118872	0.162881	0.134136	0.132871	0.15017	0	No
D62H	-0.010505	-0.348367	0.107437	-0.104254	0.161519	0.949499	0.0727232	0.0332894	0.0271104	0.0350744	0.95696	0.950549	0.958828	0.369829	0.411956	0.505002	24.8571	141.25	79.75	119.5	93.75	0.253052	0.311149	0.337978	0.258187	0.29517	17	Yes
D62C	-0.163749	-0.451067	-0.648003	-0.589729	-0.549897	0.941623	0.0660944	0.0159205	0.0168597	0.0175328	0.945799	0.94676	0.947449	0.221781	0.351023	0.332082	63.8571	334.75	280.5	328.5	340.5	0.171868	0.224621	0.210779	0.19658	0.217913	0	No
D62M	0.116249	-0.517115	-0.361994	-0.776438	-0.768546	0.955242	0.0621325	0.0210807	0.0140285	0.0141381	0.956055	0.948891	0.949002	0.357825	0.3853	0.355678	61.2857	386.25	309.75	378.5	390.25	0.16959	0.219581	0.188286	0.196461	0.207834	0	No
D62A	-0.345361	-0.89768	0.0358247	-0.132335	0.132958	0.930802	0.0433179	0.0310602	0.0263795	0.0341205	0.986376	0.981272	0.989743	0.760043	0.905945	0.974817	25.7143	112.25	87	87.5	104.25	0.261327	0.559661	0.296391	0.415048	0.285152	136	Yes
D62I	-0.683878	-0.717031	-0.845071	-1.03156	-0.905773	0.905558	0.0514533	0.0131102	0.010904	0.0123476	0.957036	0.954676	0.956219	0.370839	0.47831	0.465353	29.2857	145	107.25	125.25	140	0.261465	0.343256	0.338991	0.348093	0.383952	0	No
D62L	-0.143137	-0.471957	-0.285939	-0.726696	-0.563133	0.942746	0.0648165	0.0227087	0.0147334	0.0173062	0.954232	0.946032	0.948662	0.33365	0.33932	0.35051	77.5714	368.75	281.75	376.5	324.75	0.163113	0.224823	0.1877	0.203645	0.210508	0	No
D62V	-0.326333	-0.488234	-0.57373	-0.241298	-0.684946	0.932018	0.0638369	0.0171269	0.0237208	0.0153519	0.948945	0.955834	0.947107	0.263509	0.496926	0.326884	108	570.25	516.5	570	495.25	0.144221	0.189089	0.165331	0.150411	0.183931	10	Yes
D62F	-0.285122	-0.505003	-0.182435	-0.539732	-0.354906	0.934583	0.0628421	0.0251228	0.0177087	0.0212274	0.958526	0.950775	0.954438	0.390601	0.415582	0.438284	45	196.5	155	190	159	0.20216	0.284683	0.231589	0.239627	0.275582	0	No
D62W	-0.510142	-0.726125	-0.802454	-0.823989	-0.697517	0.919406	0.0510113	0.0136732	0.0133858	0.015163	0.958776	0.958472	0.960355	0.393917	0.53934	0.528217	85.1429	341.5	240	351.75	326.25	0.160085	0.235674	0.240282	0.205279	0.219809	0	No
D62Y	-0.257264	-0.816419	-0.405672	-0.681476	-0.38068	0.936266	0.0468133	0.0201979	0.0154044	0.0206985	0.970946	0.965892	0.971477	0.555358	0.658652	0.69723	96.4286	471.75	407	537.5	493	0.148621	0.222245	0.174209	0.168916	0.180795	794	Yes
D62G	-0.303581	-0.90677	-0.659859	-0.685629	-0.877951	0.933445	0.0429428	0.0157358	0.0153416	0.0126915	0.970353	0.969937	0.967145	0.547495	0.72369	0.631399	17.1429	74.75	48	73	61.75	0.289763	0.64025	0.590938	0.375285	0.598495	254	Yes
D62K	-0.378632	-0.239465	-0.578081	-0.467231	-0.537129	0.928628	0.0804174	0.0170538	0.019015	0.0177541	0.93049	0.932496	0.931205	0.0187044	0.121677	0.0852212	27.4286	232.5	110.75	177.75	145.25	0.244147	0.297616	0.309571	0.255447	0.29013	0	No
D62P	-0.0902382	-0.59252	0.0960424	-0.86978	-0.812981	0.945535	0.0578809	0.0329246	0.0127943	0.0135319	0.972654	0.951662	0.952415	0.578013	0.429852	0.407552	21.8571	142.25	124.25	195.5	194.75	0.256051	0.350525	0.25945	0.279909	0.28093	0	No
D62*	-2.24297	-0.9896	-0.853814	-0.780608	-0.0394938	0.668514	0.0396646	0.0129975	0.0139709	0.0288718	0.959319	0.960746	0.983127	0.401125	0.575906	0.874275	97.8571	192	141.25	178	144.75	0.208654	0.387635	0.387581	0.310965	0.262078	0	No
D62R	-0.362708	-0.82477	-0.646406	-0.670658	-1.05342	0.929677	0.0464421	0.0159455	0.0155694	0.0106708	0.966624	0.966226	0.961076	0.498027	0.664031	0.539169	7.42857	88	55.25	88	50.25	0.435525	0.515957	0.570454	0.468724	0.599833	0	No
D62E	0.141825	-0.373789	-0.168677	0.0297156	-0.0586346	0.956323	0.0710274	0.025462	0.0308769	0.02834	0.95105	0.956615	0.954	0.291439	0.509488	0.43163	39.4286	200.75	171.75	166.25	212.5	0.205938	0.271489	0.219854	0.216054	0.234122	1615	Yes
D62N	-0.0603627	-0.217474	-0.256539	-0.51457	-0.935729	0.947054	0.0820587	0.0233704	0.0181518	0.0119875	0.936463	0.931202	0.925063	0.0979334	0.100863	-0.00812502	16	132.25	97	134.75	130.75	0.306457	0.304539	0.308098	0.267386	0.344073	287	Yes
D62Q	-0.133982	-0.367953	-0.514604	-0.654284	-0.62564	0.943238	0.0714134	0.0181512	0.0158224	0.0162746	0.942425	0.940058	0.940517	0.177019	0.243267	0.226728	17.8571	90.75	103.5	109	133	0.306603	0.402715	0.35385	0.320545	0.311763	0	No
D62S	0.0398647	0.274708	-0.315202	-0.00024566	0.110381	0.95186	0.127581	0.0220682	0.0299929	0.0333842	0.88652	0.894141	0.897442	-0.564563	-0.495047	-0.427878	16.4286	73	81.25	64.25	99.25	0.290218	0.392055	0.34185	0.394465	0.301851	0	No
D62T	-0.403659	-0.44392	-0.513784	-0.0875408	0.0789601	0.926952	0.0665369	0.0181658	0.0275547	0.032385	0.946774	0.956657	0.961823	0.234712	0.51017	0.550519	25.8571	105.75	77	85.75	80.75	0.267486	0.543389	0.471877	0.370999	0.391047	0	No
T63H	-0.108343	-0.464466	-0.149736	-0.359129	-0.279286	0.944595	0.0652721	0.0259363	0.0211399	0.0228568	0.957181	0.95221	0.953983	0.372766	0.438654	0.431381	83.8571	500	316.75	389.25	363	0.155033	0.203513	0.182243	0.185067	0.186497	0	No
T63C	0.0171843	0.190059	-0.117916	-0.0504534	0.535188	0.95081	0.118453	0.0267524	0.0285661	0.0501678	0.900763	0.902535	0.924182	-0.37562	-0.360073	-0.0215104	30.1429	192.5	105	141.25	94.75	0.225209	0.245279	0.273778	0.23281	0.266626	0	No
T63M	-0.00641924	-0.775069	0.528523	-0.392829	0.0467654	0.949694	0.0486934	0.0498512	0.0204537	0.0313912	1.00129	0.96961	0.981159	0.957829	0.718435	0.844362	11.5714	126	40.75	76.75	46.25	0.382509	0.394529	0.344952	0.440375	0.471609	0	No
T63A	-0.13995	-0.0913554	-0.094137	-0.18744	-0.351344	0.942918	0.0920732	0.0273785	0.0250006	0.0213016	0.929337	0.92693	0.923209	0.0034118	0.0321713	-0.0362946	115.429	496.75	389.25	435.5	422.5	0.131084	0.173384	0.153539	0.154853	0.173848	208	Yes
T63I	-0.362048	-0.174432	-0.455821	-0.161401	-0.252694	0.92972	0.0853597	0.019229	0.0256432	0.0234583	0.927368	0.933947	0.931696	-0.0227083	0.145013	0.0926764	97.2857	526	428.75	411.75	425	0.154025	0.189172	0.17557	0.162856	0.171904	2011	Yes
T63L	0.00401739	-0.0982936	-0.339786	-0.377354	-0.292458	0.95019	0.0914948	0.0215439	0.020766	0.0225644	0.924674	0.9239	0.925692	-0.0584408	-0.0165343	0.00143033	116	601	450.75	493.5	507.5	0.123223	0.169614	0.153884	0.15365	0.159505	0	No
T63V	-0.0932316	-0.154748	-0.157694	-0.0838841	-0.0631279	0.945381	0.0869091	0.025736	0.0276529	0.0282165	0.933482	0.935432	0.936006	0.0583914	0.168877	0.158185	298	1403.5	1009.75	1260.25	1171.75	0.0916617	0.123698	0.10876	0.104218	0.108409	0	No
T63F	0.0165025	-0.485734	-0.440497	-0.459724	-0.494734	0.950778	0.0639864	0.0195201	0.0191555	0.0185087	0.952251	0.951879	0.951218	0.307371	0.433332	0.389359	110.857	726	563.5	761	746	0.140689	0.178337	0.157427	0.145472	0.15008	0	No
T63W	-0.0800271	-0.630162	-0.339695	-0.726022	-0.473955	0.946059	0.0558621	0.0215458	0.0147432	0.01889	0.962882	0.955849	0.960124	0.448384	0.497165	0.524694	60	395.75	281	352.5	348.5	0.172682	0.222729	0.193878	0.201651	0.204519	0	No
T63Y	-0.18429	-0.0290809	-0.234507	-0.29629	-0.364778	0.940484	0.097413	0.0238786	0.0224801	0.0210233	0.919775	0.918374	0.916919	-0.123427	-0.105393	-0.131887	45.4286	164.25	189	174	209.25	0.206432	0.275664	0.215821	0.230761	0.239357	0	No
T63G	0.0945127	0.00964206	-0.176223	-0.00149964	-0.140492	0.954303	0.100871	0.0252754	0.0299564	0.0261708	0.918629	0.923281	0.919515	-0.138629	-0.0264907	-0.0924293	184.429	1196	873.5	925.5	927.5	0.11258	0.145562	0.127936	0.123632	0.126406	0	No
T63K	0.12948	-0.237613	0.0406327	-0.139472	0.10939	0.955804	0.0805544	0.0312053	0.0261968	0.0333523	0.946626	0.941526	0.94883	0.232755	0.266874	0.353059	56.5714	405.5	265.5	270	308.75	0.176676	0.203393	0.179521	0.185453	0.18301	0	No
T63P	-0.0147766	-0.50112	-0.284028	-0.507498	-0.238875	0.949293	0.0630711	0.0227511	0.0182782	0.023777	0.956483	0.951888	0.957544	0.363509	0.433484	0.485485	172.143	1351	1065.75	1320.5	1180	0.109906	0.130132	0.110039	0.107434	0.109388	9	Yes
T63*	-2.83417	-0.969758	-0.794997	-1.15276	-1.00468	0.52754	0.0404273	0.0137741	0.00967144	0.0111977	0.948122	0.940611	0.943391	0.252593	0.252152	0.270409	1610.29	1524.5	1243.5	1854.5	1651.75	0.0924178	0.161996	0.134324	0.14119	0.13464	0	No
T63R	0.0127817	-0.185184	-0.232037	-0.151172	-0.0663155	0.950604	0.084524	0.0239362	0.0259	0.0281292	0.934618	0.936602	0.938866	0.0734576	0.187703	0.201638	365.857	2085.25	1567	1673	1876.5	0.0876558	0.115456	0.0964725	0.0959549	0.0964665	0	No
T63D	-1.29951	0.513653	0.648948	0.870191	0.574914	0.838204	0.156623	0.0558745	0.0687592	0.052095	0.87122	0.885809	0.867031	-0.767519	-0.629016	-0.890035	6.14286	9.25	14.75	10	7.5	0.744368	1.30226	0.702962	1.142	1.37804	0	No
T63E	0.189125	0.0173235	0.10632	-0.0392124	0.505654	0.958256	0.10157	0.0332534	0.0288797	0.0487791	0.926145	0.921786	0.941955	-0.0389382	-0.0505326	0.248581	18.4286	78.5	83.75	71.75	78.25	0.2887	0.481289	0.285865	0.351593	0.291631	0	No
T63N	-0.1111	-0.243444	-0.276727	-0.452069	-0.583316	0.944451	0.0801237	0.022914	0.0192999	0.0169663	0.937919	0.934255	0.931905	0.117256	0.149963	0.0958504	160.286	603.25	525.75	479.25	537.25	0.129811	0.17916	0.151909	0.167103	0.17215	332	Yes
T63Q	0.152569	0.0254132	-0.254709	0.164025	-0.180312	0.956769	0.102311	0.0234122	0.0351593	0.0251749	0.915468	0.927137	0.9172	-0.180561	0.0355069	-0.127611	33	205.25	153	128.75	191.75	0.217886	0.258189	0.235158	0.239381	0.23339	0	No
T63S	0.0535025	-0.104605	-0.0797329	-0.000789231	-0.269694	0.952481	0.0909715	0.0277647	0.029977	0.023072	0.931647	0.933882	0.926943	0.0340574	0.143954	0.0204526	297.571	1721.25	1231.75	1488	1526.5	0.100082	0.137223	0.115198	0.111138	0.112871	9	Yes
L64H	-0.197888	-1.16283	-0.262754	-0.553184	-0.723061	0.939718	0.0335674	0.023229	0.0174762	0.0147863	0.98872	0.982552	0.979695	0.791124	0.926535	0.822115	45.1429	350.5	213.75	239.5	276.75	0.195559	0.279809	0.25541	0.222694	0.237081	0	No
L64C	-0.342671	-0.341834	-0.640967	-1.00628	-0.357249	0.930975	0.073165	0.0160311	0.0111801	0.0211788	0.937555	0.93261	0.94286	0.11242	0.12351	0.262332	27.2857	153	161.25	173	142.5	0.237192	0.307825	0.349742	0.296077	0.27747	0	No
L64M	-0.458761	0.19328	0.348724	-0.0187374	0.134806	0.923132	0.118789	0.0419921	0.0294595	0.0341815	0.912843	0.900042	0.904823	-0.21538	-0.40016	-0.315715	34.7143	169.25	99.5	112.5	139.25	0.233221	0.262406	0.26248	0.253977	0.267963	0	No
L64A	-0.0519888	-0.468308	-0.272791	-0.479289	-0.354984	0.947472	0.0650381	0.0230023	0.0187914	0.0212258	0.95453	0.950202	0.952699	0.337596	0.406368	0.411864	185.286	883.25	630.75	831	758.5	0.108211	0.150766	0.129729	0.127674	0.133298	0	No
L64I	-0.503606	-0.686147	-0.552295	-0.786214	-0.715864	0.919889	0.0529817	0.0174915	0.0138939	0.0148915	0.960671	0.956856	0.957911	0.419061	0.513371	0.491072	125	460.5	434.75	506.5	505.75	0.142236	0.212866	0.175279	0.178726	0.185495	139	Yes
L64V	-0.465688	-0.088458	-0.264106	-0.448837	-0.171254	0.922639	0.0923157	0.0231983	0.0193611	0.0253981	0.923155	0.919234	0.925419	-0.0785928	-0.0915742	-0.00272032	15.8571	100.5	95.25	119	127.75	0.317659	0.347276	0.346809	0.309562	0.379608	28	Yes
L64F	0.0116328	-0.615823	-0.494197	-0.76131	-0.753274	0.95055	0.0566232	0.0185184	0.0142393	0.0143525	0.959116	0.954733	0.954849	0.398437	0.479228	0.444529	153.286	1072.5	799	1008	951	0.126541	0.164611	0.142436	0.142673	0.148073	0	No
L64W	-0.611648	-0.780077	-0.730256	-0.635834	-0.4104	0.911557	0.0484619	0.0146818	0.0161122	0.0201046	0.962336	0.963873	0.96819	0.441142	0.626191	0.647275	104	459.5	349.75	412	382	0.152236	0.216275	0.202063	0.192303	0.186162	0	No
L64Y	0.0235685	-0.592959	-0.591942	-0.648411	-0.624503	0.951108	0.057857	0.016823	0.0159141	0.0162928	0.95608	0.955151	0.955538	0.358156	0.485941	0.455	186.143	1200.25	880	1083.25	1111.5	0.121107	0.164441	0.141886	0.136957	0.139084	0	No
L64G	-0.426085	-0.127141	-0.420729	-0.919685	0.0801715	0.925419	0.089125	0.0199021	0.0121791	0.032423	0.923554	0.915744	0.936504	-0.0732991	-0.147684	0.16574	45.2857	207.5	173.75	272.5	166.25	0.193016	0.252451	0.241535	0.244902	0.285727	0	No
L64K	0.170825	-0.0901244	-0.203829	-0.705616	-0.166194	0.957518	0.0921761	0.0246042	0.0150426	0.0255237	0.927569	0.918159	0.928484	-0.020044	-0.108859	0.0438668	27.2857	173.25	135.25	135.75	146.5	0.244473	0.26877	0.285347	0.317052	0.259879	0	No
L64P	-1.19296	-0.616154	-0.866746	-1.00379	-0.889054	0.852139	0.0566055	0.0128327	0.0112076	0.0125531	0.947846	0.946015	0.947531	0.248939	0.339045	0.333321	121.857	294.25	272.75	364.25	395.25	0.153756	0.304437	0.267008	0.224402	0.2323	113	Yes
L64*	-2.22961	-0.95366	-0.56256	-0.786103	-0.785995	0.671468	0.0410564	0.017316	0.0138954	0.0138969	0.963708	0.958695	0.958697	0.459344	0.542933	0.503017	101	228	159	269	243.75	0.20093	0.366935	0.286445	0.269479	0.246242	0	No
L64R	-0.140522	-0.497191	-0.113302	-0.19871	-0.561682	0.942887	0.0633037	0.0268728	0.0247273	0.0173309	0.960229	0.957985	0.95033	0.413194	0.531519	0.375854	41.8571	237.25	202.75	288	222.75	0.189679	0.270256	0.252169	0.211727	0.302392	2	Yes
L64D	-0.414433	-0.600659	-0.785672	-0.438479	-0.0908017	0.926219	0.0574386	0.0139013	0.0195588	0.0274675	0.952278	0.95822	0.966652	0.307729	0.535302	0.623913	34.8571	214.75	174.75	194.75	150.25	0.216413	0.273317	0.270957	0.235312	0.251156	0	No
L64E	-0.547974	-0.663305	-0.374324	-0.694874	-0.729568	0.916557	0.0541396	0.0208277	0.0152026	0.0146918	0.96281	0.956802	0.95626	0.447437	0.51249	0.465975	43.7143	157.25	141.25	178.25	146.25	0.214335	0.317399	0.260535	0.292043	0.312601	0	No
L64N	0.0603199	-0.637266	-1.15016	-0.52989	-0.649827	0.952789	0.0554886	0.00969635	0.0178807	0.0158919	0.951445	0.959774	0.957736	0.29667	0.560278	0.488415	53.7143	316.75	299.75	325.75	294.25	0.178835	0.236328	0.24832	0.197828	0.223833	0	No
L64Q	-0.94784	0.0948554	-0.0611642	-0.681449	1.24154	0.88044	0.108867	0.0282704	0.0154049	0.0966893	0.905422	0.891956	0.984463	-0.313823	-0.530176	0.894574	14.8571	33.5	25	19.75	12.5	0.408464	1.44876	0.626207	1.04239	0.932892	72	Yes
L64S	-0.111732	-0.156665	-0.294379	-0.322354	-0.278125	0.944418	0.0867571	0.0225221	0.0219144	0.0228827	0.930323	0.92971	0.930687	0.0164886	0.0768796	0.0773446	333.429	1874.25	1206.75	1610	1580.5	0.0836542	0.105815	0.0990423	0.0926224	0.0955641	0	No
L64T	0.0766835	0.10586	0.132102	0.201003	0.248741	0.953519	0.109939	0.0340923	0.0364355	0.0381491	0.917507	0.919851	0.921573	-0.153521	-0.0816478	-0.0611629	88.8571	401	380	328.25	308.75	0.145083	0.179319	0.146633	0.152215	0.17459	0	No
R65H	0.0221526	-0.35841	-0.0144791	-0.273662	-0.282341	0.951042	0.0720489	0.0295815	0.0229827	0.0227887	0.953913	0.94713	0.946932	0.329413	0.356983	0.324226	37.7143	182.5	154.25	183	179.25	0.206161	0.284208	0.259113	0.225828	0.248565	1601	Yes
R65C	-0.0858671	0.0200988	-0.368609	-0.404419	-0.265851	0.94576	0.101823	0.0209446	0.0202227	0.0231588	0.912546	0.911834	0.914736	-0.219325	-0.210549	-0.165063	29.8571	218.25	137	206	182.5	0.231538	0.239557	0.273969	0.226326	0.243924	3263	Yes
R65M	0.0342097	0.222996	0.0852184	0.00736358	0.0716428	0.9516	0.121935	0.0325817	0.030215	0.0321565	0.902773	0.900454	0.902355	-0.348969	-0.393537	-0.353215	104.857	679.25	405	525	514.25	0.143193	0.16937	0.155628	0.147598	0.151422	1	No
R65A	0.182974	-0.0321698	-0.141977	-0.127933	0.0243674	0.958009	0.0971417	0.026133	0.0264928	0.0307173	0.9238	0.924157	0.928367	-0.070035	-0.0124077	0.042092	204.857	1212.5	896.5	976.25	963.75	0.102668	0.126193	0.109698	0.110053	0.111382	0	No
R65I	-0.00283278	-0.242168	-0.211911	-0.441667	-0.0989555	0.949865	0.0802177	0.0244109	0.0194978	0.0272505	0.939698	0.934735	0.94259	0.140849	0.157684	0.258237	263.429	1477	1039	1496.75	1212.5	0.0988624	0.129227	0.111796	0.109188	0.109653	0	No
R65L	0.0174142	-0.212799	-0.198828	-0.200509	-0.0482404	0.950821	0.0824115	0.0247245	0.024684	0.0286276	0.937709	0.937668	0.941678	0.114471	0.204843	0.244379	442.571	2826.25	1971	2330.75	2342.75	0.0779223	0.0999126	0.0844657	0.0834234	0.0833303	561	Yes
R65V	-0.032563	-0.233644	0.195842	0.0335622	-0.0971493	0.94843	0.0808489	0.0362548	0.0309922	0.0272984	0.951112	0.945657	0.941864	0.292261	0.333286	0.247209	41	181	230.5	174	191.5	0.193867	0.279824	0.18597	0.218025	0.230218	0	No
R65F	0.0635088	-0.0306269	0.0198987	0.116703	0.0226348	0.952932	0.0972772	0.0305845	0.0335888	0.0306657	0.927692	0.930724	0.927774	-0.0184044	0.0931844	0.033079	219.714	1426.25	903.75	930.25	1012.5	0.111705	0.14957	0.125287	0.126184	0.125904	0	No
R65W	-0.218975	-0.706267	-0.713227	-0.605873	-0.396639	0.938513	0.0519813	0.0149302	0.0165942	0.0203775	0.959883	0.961616	0.965578	0.40861	0.589897	0.607589	203.429	1085.25	863.75	960.5	1036.5	0.116725	0.168778	0.146665	0.141166	0.134881	1	No
R65Y	-0.13675	-0.640919	-0.569935	-0.549661	-0.433361	0.94309	0.0552974	0.0171909	0.0175368	0.0196572	0.958844	0.959202	0.961405	0.39482	0.551087	0.544161	124.429	650.25	495.5	661.75	539.5	0.135917	0.19023	0.165391	0.15327	0.168387	0	No
R65G	-0.377419	-0.17452	0.216665	-0.184795	-0.512186	0.928709	0.0853528	0.0369894	0.0250651	0.0181943	0.945764	0.933284	0.926241	0.221313	0.134341	0.00978076	39.7143	174	122	180.25	154.75	0.216468	0.271739	0.28005	0.250387	0.332867	198	Yes
R65K	0.708295	0.163838	-0.354386	-0.0302154	0.202866	0.974735	0.115742	0.0212382	0.0291331	0.036501	0.900887	0.908409	0.915542	-0.373978	-0.265627	-0.152807	11.1429	104.25	67.25	82.5	69.5	0.38228	0.321939	0.408871	0.345217	0.350818	0	No
R65P	-0.234876	-0.858359	-0.915419	-0.952001	-0.632326	0.937589	0.044977	0.0122305	0.0117963	0.0161679	0.964612	0.96416	0.968734	0.471337	0.630801	0.655548	123.714	746.25	536.75	794.75	643.5	0.130436	0.187802	0.176646	0.159519	0.158185	5	Yes
R65*	-3.01281	-1.28979	-0.866914	-1.33146	-0.740652	0.482914	0.0296841	0.0128305	0.00810161	0.0145322	0.964148	0.954545	0.96765	0.465177	0.476207	0.63908	2242.14	1415.75	1309.5	1901.5	1655	0.0901149	0.180307	0.142284	0.140864	0.130024	0	No
R65D	-0.303149	-0.760701	-0.532814	-0.63969	-0.411062	0.933472	0.0493632	0.0178295	0.0160512	0.0200915	0.965561	0.963689	0.967952	0.483925	0.62324	0.643667	133.429	631.5	499.25	647.75	545	0.133911	0.196491	0.165697	0.157366	0.173609	0	No
R65E	0.128904	0.306255	-0.547186	-0.355481	-1.06489	0.95578	0.131134	0.0175795	0.0212155	0.0105503	0.878966	0.882385	0.872429	-0.66477	-0.684062	-0.807999	7.28571	15	37.25	32.25	45	0.469297	1.05188	0.975705	0.623138	0.786632	0	No
R65N	0.266136	0.0105986	-0.60257	-0.228897	0.0573551	0.96123	0.100958	0.0166481	0.0240097	0.0317148	0.910744	0.917897	0.925506	-0.24323	-0.113058	-0.00138755	44.5714	242	211.5	266	235	0.188455	0.236408	0.24086	0.190855	0.209646	0	No
R65Q	0.0723553	-0.0829327	0.0856212	-0.0524597	-0.253604	0.953327	0.0927797	0.0325944	0.0285105	0.0234375	0.934633	0.930506	0.92543	0.0736652	0.0896771	-0.00255179	50	375.75	259.5	331.5	329.5	0.182283	0.201952	0.182689	0.172487	0.192567	0	No
R65S	-0.127658	-0.225247	-0.0620815	-0.268198	-0.309573	0.943576	0.0814751	0.0282452	0.0231058	0.0221901	0.941846	0.936587	0.935657	0.169347	0.187462	0.152869	88.7143	447.5	334.25	418	419	0.13516	0.187885	0.151277	0.147836	0.165568	191	Yes
R65T	-0.0114851	-0.185888	-0.510012	-0.0891274	-0.424191	0.949452	0.0844695	0.0182332	0.0275122	0.0198347	0.928871	0.93822	0.930472	-0.00276707	0.213714	0.0740703	61.4286	397.75	320	310.25	300.25	0.160773	0.196014	0.188282	0.16534	0.199833	0	No
V66H	-0.11753	-0.162254	0.00333021	0.28024	-0.140784	0.944113	0.0863153	0.0300971	0.0393219	0.0261634	0.938493	0.948062	0.934471	0.124867	0.371956	0.134857	43.2857	147	153	143	135.25	0.202214	0.298191	0.220876	0.215099	0.269277	0	No
V66C	-0.351749	0.622587	0.162347	0.51234	0.500788	0.93039	0.171556	0.0351024	0.0490903	0.0485538	0.847587	0.861039	0.860515	-1.08102	-1.02729	-0.989053	21.7143	166.5	80.75	55	81.75	0.281773	0.260392	0.283326	0.31994	0.293548	0	No
V66M	-0.130789	0.124972	0.457792	-0.187131	0.69658	0.943409	0.111823	0.0466057	0.0250081	0.058441	0.927278	0.905472	0.939679	-0.0239039	-0.312855	0.213998	18.8571	78.25	61.25	68.25	67	0.289112	0.445074	0.296882	0.332121	0.313767	0	No
V66A	0.0352202	0.10724	-0.215904	0.0785176	-0.148589	0.951647	0.110074	0.024316	0.0323711	0.0259653	0.907522	0.915474	0.909139	-0.285972	-0.152028	-0.250128	140.857	767.25	535.5	573.25	685.75	0.119913	0.151464	0.138154	0.12798	0.134066	313	Yes
V66I	0.138281	-0.276543	0.169184	0.0798885	0.033718	0.956174	0.0777178	0.0353347	0.0324141	0.0309969	0.953973	0.950957	0.949501	0.330215	0.418518	0.363256	56.4286	391	275.25	373.75	297	0.175327	0.205734	0.171086	0.162227	0.185132	1352	Yes
V66L	0.0411492	0.399583	0.519545	0.619708	0.502008	0.951919	0.142138	0.0494277	0.0543519	0.0486102	0.897273	0.902195	0.89646	-0.421928	-0.365537	-0.442796	223.429	1589.75	794	988.5	947.25	0.0958394	0.111943	0.0997369	0.0959526	0.102797	8	Yes
V66F	0.347522	0.0721063	0.125372	0.142102	0.0572556	0.964152	0.106679	0.0338714	0.0344231	0.0317117	0.921736	0.922283	0.919601	-0.0974241	-0.0425491	-0.0911345	34.5714	262.75	188.75	153.25	210.75	0.209526	0.228368	0.202622	0.220399	0.214634	663	Yes
V66Y	-0.601208	0.236774	0.640344	-0.346867	0.0899791	0.912395	0.123418	0.0554224	0.0213951	0.0327321	0.920656	0.885496	0.896908	-0.111749	-0.634048	-0.435996	27.1429	75.25	36.25	54.5	66.25	0.284179	0.393633	0.581356	0.40789	0.370321	0	No
V66G	-0.229145	-0.148323	0.0178891	0.423846	0.17274	0.937923	0.0874204	0.030525	0.0451203	0.0354562	0.937298	0.952621	0.94242	0.109018	0.445269	0.255649	107.714	375.25	283.75	232	293.5	0.138824	0.202688	0.171326	0.173185	0.174025	22	Yes
V66K	0.0756984	-0.0121224	-0.304813	-0.329736	0.125609	0.953476	0.0989143	0.0222936	0.0217567	0.0338791	0.917717	0.917188	0.929279	-0.150734	-0.124465	0.055942	36.2857	275.75	178.75	195.5	201.25	0.217402	0.233196	0.227466	0.232023	0.212381	0	No
V66P	-0.331986	-0.956549	-0.814459	-1.05722	-0.782412	0.931659	0.0409428	0.0135122	0.0106307	0.0139461	0.970124	0.967089	0.970583	0.544452	0.677898	0.683639	144.571	808	610.5	850	744.75	0.122202	0.177221	0.16909	0.153209	0.157151	0	No
V66*	-2.41147	-1.15688	-0.543789	-1.35556	-1.37004	0.630174	0.0337612	0.0176383	0.00791019	0.00779742	0.973678	0.958457	0.958283	0.591604	0.5391	0.496721	292	375.5	301	462.5	390	0.141561	0.278541	0.22737	0.220532	0.299081	0	No
V66R	0.0766281	0.208575	0.166255	-0.183452	0.171989	0.953517	0.1204	0.035235	0.0250979	0.0354305	0.907256	0.89735	0.90745	-0.28949	-0.443436	-0.275795	103.571	662.5	442.75	536	466.75	0.124473	0.140174	0.125315	0.128526	0.136623	0	No
V66D	-0.207856	-0.239779	0.198549	0.226218	-0.00486248	0.939151	0.0803942	0.0363494	0.0373312	0.0298588	0.951213	0.952249	0.944423	0.293601	0.439283	0.286098	50.5714	182	131	135.25	147.25	0.190815	0.27171	0.232621	0.220972	0.25683	6	Yes
V66E	0.279713	-0.070028	-0.219857	-0.201124	0.165845	0.961733	0.0938716	0.0242224	0.0246692	0.0352211	0.925708	0.92615	0.936697	-0.0447242	0.0196314	0.168686	6.85714	83.25	52.25	40	46	0.400978	0.410961	0.38318	0.481909	0.534329	0	No
V66N	0.108392	0.21493	-0.00497808	0.338237	0.381505	0.954905	0.121074	0.0298555	0.0415722	0.0433308	0.90139	0.912954	0.914715	-0.367307	-0.192549	-0.165383	127.714	728.75	553.25	619	567.75	0.131603	0.170242	0.140876	0.135433	0.140548	0	No
V66Q	0.044796	0.144505	0.0732887	0.00711987	-0.103751	0.952085	0.113778	0.0322078	0.0302079	0.0271237	0.911325	0.909348	0.906316	-0.23552	-0.250524	-0.293023	280.571	1594.5	1189.5	1247.75	1431.5	0.106283	0.144356	0.117773	0.121498	0.118806	0	No
V66S	0.19086	0.294	0.241744	0.305425	0.115476	0.958326	0.129744	0.0378932	0.0402844	0.033549	0.900209	0.902554	0.89598	-0.382974	-0.35977	-0.450093	102.429	796.25	535.75	579.75	647.25	0.130395	0.150728	0.129322	0.123313	0.136732	0	No
V66T	0.0377535	-0.0614171	0.055596	-0.013833	-0.0208081	0.951763	0.0946067	0.0316608	0.0296001	0.0294004	0.931588	0.929506	0.929305	0.0332728	0.0736049	0.0563452	177	887	642.5	685.75	700	0.109713	0.140813	0.120361	0.122732	0.127275	0	No
E67H	-0.151817	-0.545367	-0.802595	-0.733346	-0.708159	0.942276	0.0605064	0.0136713	0.0146372	0.0150049	0.949564	0.950553	0.95093	0.271722	0.412011	0.384974	113.429	557	427.25	544.75	496.75	0.141189	0.19482	0.188941	0.170945	0.185959	0	No
E67C	-0.27279	-1.21982	-1.04845	-0.788282	-0.862383	0.935333	0.031767	0.0107234	0.0138656	0.0128881	0.977241	0.980573	0.979534	0.638855	0.894712	0.819672	53.5714	366.75	352	472.25	367	0.183056	0.306954	0.219006	0.187153	0.210323	0	No
E67M	-0.357856	-0.770736	-0.547287	-1.05642	-0.717167	0.929993	0.0488945	0.0175778	0.0106391	0.0148724	0.965677	0.958389	0.962822	0.485465	0.53801	0.565706	129.714	601.75	472.25	660.75	614	0.134756	0.200743	0.168066	0.176286	0.170709	0	No
E67A	-0.51025	-0.52206	-0.522585	-0.904636	-0.53615	0.919398	0.0618449	0.0180095	0.0123614	0.0177711	0.951369	0.945445	0.951117	0.295666	0.329881	0.387827	91.2857	481	375.25	513.25	486	0.148113	0.212621	0.172678	0.175134	0.171076	0	Yes
E67I	-0.598278	-0.594205	-0.808881	-1.08664	-0.381932	0.912629	0.0577891	0.0135868	0.0103257	0.0206731	0.950834	0.947398	0.958388	0.28857	0.361279	0.49832	68	291	257	357.25	265.25	0.179418	0.24783	0.240621	0.228469	0.220923	0	No
E67L	-0.570368	-0.87683	-0.514358	-0.76407	-0.781411	0.914829	0.0441902	0.0181556	0.0142006	0.0139599	0.970965	0.966701	0.966443	0.555612	0.671669	0.620731	222.857	1062	815.75	1118.5	1051.75	0.103619	0.153801	0.129315	0.128542	0.133119	0	No
E67V	-0.742581	-0.744207	-0.811769	-0.996026	-0.523033	0.900416	0.0501431	0.0135481	0.011294	0.0180015	0.958737	0.956306	0.963576	0.393402	0.504524	0.577153	138.857	481.75	423	467.75	437.5	0.130962	0.206033	0.183516	0.199393	0.174976	1	Yes
E67F	-0.959077	-1.1012	-1.16055	-0.85199	-1.12492	0.879252	0.0356253	0.00959717	0.013021	0.0099418	0.970071	0.973905	0.970455	0.543746	0.787496	0.681705	95.4286	474	297.25	387.75	395.75	0.160547	0.259282	0.28697	0.21343	0.230164	0	No
E67W	-3.3856	-2.23042	-0.332707	NA	-2.39194	0.391464	0.0118017	0.0216936	NA	0.00282043	1.02675	NA	0.976891	1.29562	NA	0.779505	1.28571	4.25	14.5	NA	10.75	2.41146	5.13281	1.28365	NA	4.29009	0	No
E67Y	-0.53281	-0.656346	-0.661064	-1.33839	-0.704717	0.91771	0.0544971	0.0157171	0.00804611	0.0150559	0.957006	0.948936	0.956305	0.370447	0.386018	0.466668	265.429	1121.75	939.75	1381	1252.25	0.111154	0.16347	0.139984	0.152043	0.135735	0	No
E67G	-0.73818	-0.315071	-0.406155	-1.11072	-1.05605	0.90081	0.0750007	0.0201884	0.0100825	0.0106431	0.937757	0.927118	0.927702	0.115106	0.0351981	0.0319768	67.1429	229.25	234.25	399	322.75	0.169245	0.27369	0.21065	0.24179	0.25484	1	Yes
E67K	-0.180654	-0.439992	-0.510722	-0.271472	-0.689114	0.940687	0.0667813	0.0182205	0.023032	0.015289	0.947358	0.952325	0.944357	0.242456	0.440507	0.285083	65.4286	335.75	260.5	294.75	352	0.169777	0.223524	0.206507	0.191475	0.203932	1	Yes
E67P	-0.595416	-1.21722	-0.862377	-1.04318	-0.742906	0.912857	0.0318469	0.0128881	0.0107794	0.0144999	0.978934	0.976646	0.98069	0.661317	0.831562	0.837246	113.571	561	436	618.75	581.5	0.137566	0.219715	0.186375	0.174508	0.162574	0	No
E67*	-2.76926	-0.688879	-1.13355	-1.17056	-0.868162	0.543682	0.0528448	0.00985719	0.00950243	0.0128148	0.919472	0.918862	0.924595	-0.127444	-0.0975513	-0.0152353	620.714	717.5	533.25	804	626	0.119006	0.185962	0.196764	0.174654	0.176091	0	Yes
E67R	-0.221243	-0.628283	-0.5584	-0.737774	-0.751814	0.938382	0.0559613	0.0173869	0.0145735	0.0143732	0.958117	0.955199	0.954992	0.385174	0.486715	0.446704	146.571	677.25	590.25	771	769.25	0.11204	0.16771	0.143384	0.134443	0.144413	0	No
E67D	-0.278539	-0.752295	-0.482541	-1.29816	-0.643128	0.934984	0.0497592	0.0187315	0.00837359	0.015997	0.966136	0.955337	0.963261	0.491555	0.488931	0.57238	54.8571	330.75	241.5	337.25	306	0.18497	0.242869	0.215755	0.27527	0.222947	451	Yes
E67N	0.130413	-0.333208	-0.262365	-1.19277	-0.505992	0.955843	0.0737521	0.0232378	0.0092957	0.0183053	0.945835	0.931904	0.940859	0.222261	0.112151	0.231931	9.14286	97.25	62.25	89.25	97.25	0.343943	0.475421	0.523823	0.581306	0.351704	1	No
E67Q	-0.125272	-0.532828	-0.280782	-0.483705	-0.399828	0.943703	0.0612231	0.0228234	0.0187101	0.0203139	0.958301	0.95404	0.955697	0.387621	0.468078	0.457417	108.286	657.5	497.75	621.75	582.5	0.141537	0.18402	0.155488	0.154556	0.15862	17	Yes
E67S	-0.307824	-0.646577	-0.49276	-0.576696	-0.699768	0.933181	0.0550026	0.0185446	0.0170771	0.0151295	0.960139	0.958601	0.956568	0.412006	0.541426	0.470654	67.8571	479.25	407.25	543.5	460.75	0.158554	0.188732	0.162996	0.154587	0.187528	0	No
E67T	-0.147956	-0.683281	-0.781527	-0.852504	-0.734172	0.942485	0.0531257	0.0139583	0.0130143	0.0146253	0.957818	0.956845	0.958506	0.381209	0.513186	0.500114	250	1315.5	1073.75	1463	1256.5	0.0961918	0.136136	0.124064	0.113824	0.123409	0	No
A68H	-0.142003	0.283143	0.482325	0.970602	0.299985	0.942807	0.128523	0.0477079	0.0754737	0.0400746	0.909714	0.938836	0.902021	-0.256893	0.223622	-0.358286	12.7143	39.5	38.5	39	41.25	0.349513	0.48723	0.366453	0.408329	0.440462	0	No
A68C	0.377743	0.188684	0.366041	0.312323	-0.360551	0.965182	0.118309	0.0426943	0.0405519	0.0211105	0.918032	0.915905	0.897043	-0.146556	-0.145102	-0.433941	12.1429	169.25	54.5	69.75	63.75	0.347601	0.267309	0.32725	0.29641	0.418415	0	No
A68M	-0.297828	0.116843	0.050736	0.34374	0.298391	0.933802	0.111018	0.0315122	0.0417921	0.0400133	0.911884	0.922393	0.920557	-0.228105	-0.0407737	-0.0765972	61.8571	382	281.75	277	280.75	0.175509	0.19659	0.174388	0.167502	0.182209	0	No
A68I	-0.210509	-0.673643	-0.564638	-0.709213	-0.384126	0.938999	0.0536126	0.0172806	0.0149894	0.0206288	0.960582	0.9582	0.964084	0.417882	0.534979	0.584885	52.7143	374	251	261.5	283.5	0.186482	0.226217	0.219586	0.223094	0.221881	0	No
A68L	-0.0149907	-0.216909	-0.181543	-0.20772	-0.286284	0.949283	0.0821013	0.0251447	0.024511	0.022701	0.938368	0.937725	0.935893	0.123206	0.205751	0.156463	295.714	1464.25	1154.5	1236.25	1346.25	0.0849696	0.114057	0.0996863	0.0995363	0.101188	0	No
A68V	0.00294183	-0.444148	-0.67556	-0.914916	-0.76331	0.95014	0.0665227	0.0154944	0.0122366	0.0142112	0.945404	0.94212	0.944107	0.216535	0.276415	0.281295	126.571	852.25	603.25	688	646.25	0.131484	0.16806	0.159234	0.172024	0.173989	2929	Yes
A68F	-0.0323824	0.000959794	0.249519	-0.320825	0.336138	0.948439	0.100086	0.0381776	0.0219472	0.0414887	0.931988	0.915661	0.93539	0.0385752	-0.149014	0.148822	49.4286	314	195.25	232.75	208	0.184196	0.219988	0.190525	0.215009	0.206033	0	No
A68W	-0.560151	-1.53107	-0.683943	-1.05751	-0.835973	0.915621	0.0234698	0.0153671	0.0106277	0.0132284	0.991	0.98581	0.988651	0.821368	0.978914	0.958223	65.5714	281.5	214	250.25	264.25	0.17445	0.350548	0.293201	0.254506	0.277908	0	No
A68Y	-0.482828	-0.00190372	-0.645262	-0.26416	0.286349	0.921406	0.0998288	0.0159635	0.0231971	0.0395533	0.907376	0.914684	0.931649	-0.287898	-0.164728	0.0919654	12.2857	42.25	28.25	50	40.75	0.40405	0.498345	0.788637	0.442141	0.740731	0	No
A68G	-0.593434	-0.722405	-0.500263	-0.967591	-0.713871	0.913014	0.0511917	0.0184085	0.011616	0.0149208	0.963355	0.956095	0.959613	0.454657	0.50113	0.516941	248.857	1004.25	741.25	1175.5	1049.5	0.102793	0.153003	0.131538	0.134503	0.129	19	Yes
A68K	-1.57805	-1.25606	-0.0305685	-0.885021	-0.783796	0.796796	0.0306712	0.0291231	0.0126032	0.0139271	0.997983	0.97696	0.978612	0.914011	0.836615	0.80566	30.1429	74.25	85.5	120.75	112.75	0.337805	0.631995	0.406105	0.35398	0.377682	0	No
A68P	-1.08378	-1.08266	-0.862014	-1.12351	-1.09341	0.865373	0.0362676	0.0128928	0.00995569	0.0102567	0.97258	0.969241	0.969582	0.577035	0.712501	0.668434	282.429	1183.25	909.25	1247.5	1239	0.101683	0.154804	0.133516	0.143386	0.139635	3	Yes
A68*	-2.71831	-1.00987	-0.977092	-1.21742	-1.12431	0.556292	0.0388997	0.0115074	0.00907136	0.00994776	0.949719	0.945491	0.947008	0.27378	0.330627	0.325374	552.143	614.75	625	950.5	824.25	0.124051	0.216381	0.17511	0.164721	0.176601	0	No
A68R	-1.47881	-0.702514	-0.412933	-1.23864	-0.36208	0.812392	0.0521665	0.0200547	0.00888258	0.0210789	0.959472	0.946131	0.960714	0.403156	0.340922	0.533665	132.143	414.25	309.5	493.25	453.25	0.150203	0.235115	0.204227	0.249729	0.18199	0	No
A68D	-0.228125	-0.398472	-0.60493	-0.497807	-0.439629	0.937982	0.0694159	0.0166096	0.018453	0.0195367	0.942687	0.944577	0.945692	0.180503	0.315929	0.305373	155.286	705.25	574.75	752.5	669	0.126761	0.178621	0.159941	0.151801	0.158402	1	Yes
A68E	-0.0296739	-0.588164	-2.58261	-1.09611	-0.597375	0.948572	0.0581189	0.00233198	0.0102294	0.0167334	0.941044	0.948964	0.955587	0.158699	0.386462	0.455755	16.2857	53.75	80.5	127.75	76.25	0.318612	0.566919	1.17492	0.41901	0.458951	0	No
A68N	-0.810268	-0.431157	-0.366394	-1.1285	-0.695114	0.89418	0.067334	0.0209901	0.00990655	0.015199	0.946926	0.935057	0.940687	0.236726	0.162852	0.229314	15.8571	115.5	69.25	77.25	81	0.399727	0.370128	0.46618	0.458874	0.402099	0	No
A68Q	0.285579	-0.186083	-0.33444	-0.203414	-0.334206	0.961948	0.0844544	0.0216569	0.0246141	0.0216618	0.933215	0.936159	0.93322	0.0548493	0.180574	0.115834	107.143	824.75	579.75	564.5	655.5	0.137083	0.16999	0.14968	0.150165	0.15156	0	No
A68S	-0.0818512	-0.4884	-0.280775	-0.657898	-0.397656	0.945966	0.063827	0.0228236	0.0157662	0.0203572	0.955583	0.948333	0.953037	0.351563	0.376318	0.416992	61.8571	448.25	317.75	315.5	391.5	0.1646	0.20707	0.186548	0.199813	0.192258	295	Yes
A68T	-0.0140932	-0.454864	-0.305249	-0.56924	-0.376673	0.949326	0.0658604	0.0222841	0.0172027	0.0207799	0.952994	0.947799	0.95145	0.317226	0.367735	0.392888	95.7143	503.5	416.5	507.5	559.5	0.135341	0.177651	0.162248	0.150763	0.14711	264	Yes
F69H	-0.112777	-0.702346	-0.386929	-0.822439	-0.412715	0.944363	0.0521748	0.0205722	0.0134062	0.020059	0.96579	0.958356	0.965254	0.486966	0.537485	0.602662	49.8571	321	235	320.75	282.5	0.189277	0.247851	0.209482	0.212633	0.217929	0	No
F69C	-0.317172	-0.48754	0.0968844	-0.487911	-0.371087	0.932596	0.0638784	0.0329514	0.018633	0.0208938	0.965623	0.950495	0.952852	0.484749	0.411091	0.414194	24.5714	161.5	82	140.5	126.75	0.256928	0.360311	0.337276	0.300367	0.38452	2	Yes
F69M	0.319144	0.168392	0.574424	0.168434	0.480107	0.963158	0.116209	0.0520708	0.0353092	0.0476073	0.929603	0.912809	0.925071	0.00693629	-0.194868	-0.00800545	15.4286	122.25	69.25	83.25	65.75	0.296988	0.298354	0.30842	0.31029	0.332082	0	No
F69A	0.336735	-0.22723	-0.603862	-0.775166	0.219271	0.963777	0.0813268	0.016627	0.0140461	0.0370823	0.93169	0.929158	0.952256	0.0346238	0.0680058	0.405124	20.4286	160.75	136.25	171.25	144.5	0.257695	0.282485	0.300949	0.293225	0.285841	0	No
F69I	-0.327896	-0.47527	-0.136865	-0.486916	-0.886352	0.931919	0.064616	0.0262634	0.0186513	0.0125867	0.957652	0.94967	0.943405	0.379013	0.397818	0.270625	73.4286	321.5	184.75	280	296	0.16857	0.235215	0.212017	0.20446	0.248268	42	Yes
F69L	0.42658	0.357134	0.450259	0.351832	0.533975	0.966786	0.137041	0.0462721	0.0421173	0.0501101	0.901394	0.897343	0.905168	-0.36726	-0.443547	-0.310473	49	375	270.25	294.25	289.5	0.171105	0.174398	0.149695	0.151581	0.159605	933	Yes
F69V	-0.189995	-0.0999286	-0.32912	-0.366186	-0.245881	0.940164	0.091359	0.0217698	0.0209943	0.0236149	0.924227	0.923448	0.926088	-0.0643698	-0.0238163	0.00745149	211.429	932	586	779.75	834.25	0.11771	0.161262	0.151714	0.141015	0.137632	70	Yes
F69W	-0.083659	-0.173597	-0.508425	-0.628704	-0.278531	0.945873	0.0854249	0.0182616	0.0162257	0.0228737	0.927595	0.925564	0.93223	-0.0196914	0.0102144	0.100801	31.4286	179.5	139.25	148	176.5	0.222876	0.269197	0.29773	0.276887	0.24599	0	No
F69Y	-0.751705	-0.05127	0.508312	-0.0431462	-1.01302	0.899595	0.0954794	0.0489026	0.0287696	0.0111058	0.945248	0.923395	0.905037	0.214476	-0.0246654	-0.312459	14.5714	42.5	25.75	48	37.25	0.390751	0.581296	0.692826	0.568746	0.894131	39	Yes
F69G	-0.423715	-0.294313	-0.555509	0.0149068	-0.875671	0.925582	0.0764535	0.0174364	0.0304368	0.0127201	0.935014	0.948593	0.930183	0.0787101	0.380502	0.0696833	25	84	72	79.5	58.5	0.29289	0.374871	0.382291	0.289301	0.581454	0	No
F69K	0.0818674	-0.229583	-0.0778792	-0.451133	-0.268215	0.953749	0.0811512	0.0278148	0.0193176	0.0231054	0.942397	0.933828	0.937628	0.176655	0.143086	0.182832	42	265.25	161.25	220.25	215.75	0.20019	0.23169	0.225428	0.227452	0.228642	0	No
F69P	-1.48408	-1.09149	-0.873707	-1.20353	-0.721523	0.811588	0.0359606	0.0127448	0.00919708	0.0148087	0.970938	0.966645	0.973453	0.555255	0.670767	0.727265	85.2857	212.5	252.75	247	230.75	0.187533	0.32684	0.241821	0.272858	0.269776	0	No
F69*	-2.74699	-1.12033	-1.08386	-0.887719	-0.558163	0.549203	0.0349738	0.0103542	0.0125697	0.0173909	0.954311	0.958251	0.966938	0.33469	0.535789	0.628251	608.857	498.25	477.75	715.25	478.75	0.12016	0.28998	0.201906	0.162033	0.179906	0	No
F69R	0.162243	-0.280868	-0.632336	-0.115966	-0.70146	0.957168	0.0774083	0.0161678	0.0268032	0.0151043	0.93492	0.945607	0.933864	0.0774652	0.332492	0.12563	19.4286	141.75	113.25	98.75	114	0.275316	0.347786	0.31819	0.286794	0.404441	0	No
F69D	-0.261485	-0.840916	-0.157097	-0.852921	-0.657537	0.936013	0.0457322	0.0257509	0.013009	0.0157718	0.978049	0.964547	0.967443	0.649577	0.637028	0.635924	33.1429	183.5	105	153	116.5	0.234477	0.319353	0.295614	0.333172	0.324736	0	No
F69E	-0.257157	0.497049	-0.230809	-0.314257	-0.694085	0.936272	0.154442	0.0239649	0.0220886	0.0152144	0.856981	0.855222	0.848839	-0.9564	-1.12083	-1.1665	14.7143	82.75	59.25	78	86.5	0.321187	0.337198	0.37392	0.354121	0.404683	0	No
F69N	-0.425448	-1.18008	0.0359921	-0.728635	-0.176281	0.925463	0.0330123	0.0310653	0.0147053	0.025274	0.997823	0.979899	0.991404	0.911884	0.883877	1.00006	18.2857	173.75	72.5	106.5	82	0.304258	0.366396	0.313707	0.389965	0.326145	0	No
F69Q	0.338873	-0.537511	-0.153791	-0.331839	-0.284642	0.963852	0.0609546	0.025834	0.021712	0.0227375	0.962559	0.958347	0.959392	0.4441	0.537344	0.513571	15.5714	126	93.75	113.25	123.75	0.293672	0.387527	0.28216	0.279609	0.297082	0	No
F69S	0.160767	-0.285263	-0.453235	-0.417109	-0.46707	0.957107	0.077095	0.0192778	0.0199728	0.019018	0.93835	0.939046	0.93809	0.122969	0.226992	0.18985	32.5714	180	182	229	197.75	0.215369	0.2918	0.26297	0.220214	0.248961	172	Yes
F69T	-0.331362	-0.159213	-0.372557	-0.171972	-0.787413	0.931698	0.0865555	0.0208638	0.0253804	0.0138775	0.927877	0.932502	0.920815	-0.0159501	0.121764	-0.0726851	18.5714	103.75	74	95	87.5	0.309252	0.337579	0.347296	0.282364	0.493718	0	No
E70H	-0.519638	-0.356873	-0.0152555	-0.331048	-0.735148	0.918699	0.0721517	0.0295592	0.0217288	0.0146112	0.952097	0.943785	0.936355	0.305324	0.303198	0.163485	24.7143	274.75	132.5	153.75	147.25	0.279624	0.248658	0.233416	0.250439	0.305153	0	No
E70C	-0.180989	-0.3386	-0.579882	-0.466461	-0.470236	0.940668	0.0733846	0.0170237	0.0190294	0.018959	0.93898	0.941023	0.940952	0.131324	0.258787	0.233335	55.1429	380.75	259	272.25	283	0.180822	0.215125	0.223356	0.206773	0.21428	0	No
E70M	-0.276596	-0.531027	-0.320266	-0.858661	-1.17921	0.935102	0.0613267	0.0219592	0.0129355	0.00942134	0.956888	0.947524	0.943927	0.368875	0.36332	0.278559	48	240.75	182.5	238.25	237.5	0.194034	0.289749	0.22701	0.240619	0.300089	0	No
E70A	-0.505015	-0.304545	-0.428054	0.0416794	-0.0586051	0.919785	0.0757342	0.0197597	0.0312369	0.0283408	0.937808	0.949921	0.946835	0.115776	0.401859	0.322749	34.8571	130.75	126.25	115.5	150	0.243444	0.329367	0.283612	0.24514	0.251797	156	Yes
E70I	-0.62708	-0.493071	-0.249435	-0.70272	-1.05435	0.910305	0.0635484	0.0235331	0.0150855	0.0106609	0.954875	0.945865	0.941213	0.342177	0.336633	0.237306	24.7143	98	93	127	79	0.283199	0.369627	0.293996	0.371624	0.475617	0	No
E70L	-0.188236	-0.179195	-0.829118	-0.681685	-0.721502	0.940263	0.0849886	0.0133182	0.0154013	0.014809	0.922681	0.924759	0.924167	-0.0848818	-0.00272606	-0.021734	29.2857	217.75	141.25	223.75	179.5	0.232967	0.259683	0.329279	0.269464	0.28094	0	No
E70V	-0.340389	-0.197771	-0.484401	-0.577015	-1.12218	0.931122	0.0835551	0.0186973	0.0170717	0.00996877	0.928917	0.927265	0.920115	-0.00215959	0.0375655	-0.0833183	28	204.5	161.5	224.25	243.5	0.249075	0.264414	0.258769	0.224585	0.284058	74	Yes
E70F	-0.65125	-1.02129	-0.758693	-0.890838	-0.793991	0.908311	0.0384747	0.0142761	0.012531	0.0137878	0.972933	0.971038	0.972402	0.581718	0.741396	0.711291	45.8571	213.75	152.75	232.25	221.75	0.210654	0.366057	0.308207	0.251689	0.273683	0	No
E70W	-0.718896	-1.15249	-0.936814	-1.08306	-0.91389	0.90252	0.0339044	0.0119747	0.0103624	0.012249	0.975375	0.973612	0.975676	0.614108	0.78279	0.761036	31	151	183.75	143.25	125.25	0.262876	0.512244	0.283843	0.363296	0.361814	0	No
E70Y	-0.230627	-0.303167	-0.746369	-0.963218	-0.926919	0.937837	0.0758308	0.0144505	0.0116663	0.0120923	0.933527	0.930721	0.931149	0.0589915	0.0931293	0.0843662	64.1429	309.5	298	323.75	343.25	0.177064	0.229725	0.219853	0.224035	0.233729	21	No
E70G	0.0698034	-1.10006	-0.517928	-0.807416	-0.463686	0.953213	0.0356645	0.018092	0.0136064	0.0190812	0.981208	0.976524	0.982247	0.691487	0.829609	0.860909	31.5714	226.25	192	199	222.75	0.221389	0.311131	0.25168	0.253144	0.247421	875	Yes
E70K	-0.138718	-0.101456	-0.781266	-0.277495	-0.593713	0.942984	0.0912323	0.0139619	0.0228968	0.0167938	0.916826	0.925729	0.919629	-0.162548	0.0128729	-0.0906987	39.5714	204.5	149.25	203.25	214.25	0.212023	0.253474	0.283801	0.221701	0.26214	435	Yes
E70P	-1.57787	-0.821125	-0.74049	-0.589899	-0.935163	0.796825	0.0466037	0.0145345	0.0168568	0.0119942	0.959006	0.961861	0.955902	0.396971	0.593845	0.460537	47	231	110.25	204.25	202	0.260286	0.379788	0.373673	0.308026	0.295838	0	No
E70*	-2.8345	-0.886477	-0.727225	-1.28368	-1.03483	0.527457	0.0437846	0.0147257	0.00849473	0.0108689	0.943325	0.931999	0.936282	0.188968	0.113687	0.16238	1078.86	895.25	800.25	1063.75	950	0.0900989	0.162945	0.141347	0.159719	0.152239	0	Yes
E70R	0.0950329	-0.556782	0.145797	-0.616525	-0.354074	0.954326	0.0598608	0.0345462	0.0164212	0.0212447	0.972478	0.953684	0.958614	0.575673	0.462367	0.50176	8.71429	102.25	59.75	118.75	80	0.360838	0.442089	0.333334	0.333264	0.444922	0	No
E70D	-0.200915	-0.36057	-0.291876	-0.509236	-0.221601	0.939547	0.0719046	0.0225773	0.0182471	0.0241812	0.946206	0.941759	0.947864	0.227181	0.270614	0.338386	148.286	754.5	532.5	645.5	652.25	0.127083	0.175574	0.152075	0.152036	0.151102	1507	Yes
E70N	0.461946	0.0693896	-0.367646	-0.16604	0.0346039	0.967903	0.106421	0.0209643	0.0255275	0.0310235	0.909755	0.91416	0.919523	-0.256344	-0.173146	-0.0923127	16.7143	129.5	113.75	128.75	122.75	0.296695	0.30596	0.282908	0.250278	0.271206	0	No
E70Q	-0.194991	-0.261758	-0.187979	-0.448841	-0.561392	0.939882	0.0787842	0.0249874	0.0193611	0.0173359	0.941199	0.935446	0.933393	0.160761	0.169113	0.118464	118.429	657.75	383	471.25	496.25	0.129018	0.176631	0.15489	0.155159	0.166657	2	Yes
E70S	-0.783179	-2.81317	NA	0.918561	-0.575696	0.896716	0.00662411	NA	0.0719218	0.0170939	NA	1.07917	1.0119	NA	2.48004	1.31158	7.57143	19.25	NA	6.5	25.25	0.631287	4.41986	NA	0.833607	0.994365	0	No
E70T	0.382269	-1.41404	-0.148999	-0.256619	-0.30971	0.965334	0.0263069	0.0259549	0.0233686	0.0221871	0.999625	0.996881	0.995632	0.93579	1.15692	1.06431	30.8571	188.5	150	162	216.25	0.218912	0.373795	0.242685	0.242978	0.227842	0	No
Y71H	0.0936267	-0.109557	0.15947	-0.259127	-0.068685	0.954264	0.0905628	0.0350051	0.0233114	0.0280645	0.939563	0.927761	0.932522	0.139053	0.0455347	0.105228	49	296	224.5	292.75	276.75	0.191373	0.221763	0.188263	0.187464	0.196668	278	Yes
Y71C	-0.676256	-0.660913	-0.51486	-1.02322	-0.48338	0.906207	0.0542622	0.0181466	0.0109944	0.0187161	0.959332	0.951668	0.959948	0.401297	0.429938	0.52202	145.714	522	430.5	612.5	441.5	0.136655	0.207015	0.176346	0.188205	0.179724	93	Yes
Y71M	0.163346	-0.207494	-0.296696	-0.396856	-0.19493	0.957213	0.0828136	0.0224712	0.0203731	0.0248186	0.935445	0.93335	0.9378	0.0844308	0.135405	0.185441	138.714	882	702	910.5	790.75	0.130183	0.165963	0.141426	0.136723	0.139995	0	No
Y71A	-0.078351	0.27769	-0.041321	0.074903	-0.0193342	0.946144	0.127913	0.0288206	0.0322581	0.0294425	0.891976	0.895331	0.892581	-0.492184	-0.475903	-0.50175	209.714	940.5	773.5	873.25	816.5	0.102484	0.132189	0.114486	0.109681	0.122311	0	No
Y71I	-0.396591	-0.713527	-0.580111	-0.959551	-0.726628	0.927429	0.0516246	0.0170198	0.0117087	0.0147344	0.96199	0.95641	0.959581	0.436553	0.506197	0.516447	65.2857	520	332.25	532	420.5	0.175524	0.21436	0.192127	0.186558	0.201858	0	No
Y71L	-0.102462	-0.320184	-0.420331	-0.583703	-0.55468	0.944902	0.0746468	0.0199099	0.0169598	0.0174506	0.940824	0.937834	0.93833	0.155793	0.207498	0.193492	421.429	2363.25	1877.75	2248.5	2332	0.0768028	0.100308	0.0869681	0.0872671	0.0885067	0	No
Y71V	-0.376442	-0.870021	-0.689205	-1.08645	-0.954295	0.928773	0.0444788	0.0152877	0.0103276	0.0117696	0.968044	0.962816	0.96433	0.516866	0.609201	0.588625	317.571	1436	1120.75	1605	1502.75	0.0921278	0.137667	0.117409	0.121993	0.120418	0	No
Y71F	-0.262431	-0.484022	-0.50128	-0.254392	-0.379459	0.935957	0.0640891	0.0183901	0.0234194	0.0207233	0.950195	0.955432	0.952618	0.2801	0.490472	0.410627	97.5714	457.25	370.5	377.5	396.25	0.149731	0.205547	0.184388	0.173125	0.185946	2	Yes
Y71W	-0.538538	-0.278216	-0.455739	-0.684444	-0.712641	0.917276	0.0775979	0.0192305	0.0153595	0.0149388	0.935006	0.930993	0.930559	0.0786129	0.0975106	0.075402	60	158	136.5	217	191	0.184833	0.321425	0.268185	0.24134	0.278977	0	No
Y71G	-0.255503	-0.67721	-0.543625	-0.927306	-0.733169	0.936371	0.0534319	0.0176411	0.0120877	0.0146397	0.961043	0.955269	0.957914	0.423996	0.487844	0.491111	166.286	1195.75	819	1194.75	1075	0.112249	0.141388	0.126847	0.126408	0.129751	0	No
Y71K	-0.229811	-0.265889	-0.223704	-0.615211	-0.430136	0.937884	0.0784849	0.0241317	0.0164425	0.0197194	0.940517	0.932668	0.935997	0.151708	0.124443	0.158039	118.714	521.75	421	508.5	440.5	0.138002	0.190848	0.166796	0.169918	0.178205	0	No
Y71P	-1.31202	-0.842559	-0.813198	-1.04789	-0.822754	0.8365	0.0456606	0.013529	0.0107293	0.0134021	0.960957	0.957699	0.960808	0.422847	0.526911	0.535101	721.571	2315.25	1754	2550.5	2389.75	0.0770585	0.119646	0.10558	0.10397	0.100446	0	No
Y71*	-2.78974	-0.861722	-0.280094	-0.798512	-0.730015	0.538597	0.0448328	0.0228388	0.0137264	0.0146853	0.957356	0.940735	0.942457	0.375083	0.254153	0.256212	1250.29	958.75	921.25	1243.75	1073.75	0.0874928	0.168066	0.121613	0.131801	0.133865	0	Yes
Y71R	0.0229199	-0.3926	-0.228166	-0.430242	-0.380011	0.951078	0.0697962	0.0240268	0.0197174	0.0207121	0.950629	0.94623	0.947242	0.285852	0.342514	0.328934	340.714	1904.25	1490.5	1842.25	1685.75	0.0817537	0.107084	0.0906122	0.0906416	0.0954597	0	No
Y71D	-0.214583	-0.663221	-0.520348	-1.14082	-0.530204	0.938766	0.0541439	0.0180491	0.00978646	0.0178752	0.960797	0.952251	0.960616	0.42073	0.439325	0.532171	156.429	814	585.25	913	715.75	0.125332	0.176356	0.155069	0.163081	0.158402	0	Yes
Y71E	-0.185483	-0.937639	-0.300517	-0.787224	-0.957725	0.940417	0.0416919	0.0223874	0.0138801	0.0117298	0.978972	0.969983	0.967737	0.661821	0.724436	0.640398	68.7143	449.5	280.75	310	322	0.168238	0.224558	0.196416	0.213637	0.23637	0	No
Y71N	0.131142	-0.471864	-0.336853	-0.674728	-0.687865	0.955874	0.0648222	0.0216058	0.0155071	0.0153078	0.953743	0.947558	0.947357	0.327158	0.363853	0.330677	91.8571	568.75	485	698.5	569.5	0.148198	0.188694	0.158165	0.158968	0.17216	0	Yes
Y71Q	-0.187213	-0.341625	-0.325193	-0.374788	-0.303874	0.94032	0.0731792	0.0218536	0.0208183	0.022314	0.944118	0.943055	0.944592	0.199484	0.291457	0.288655	176.857	1047.5	707.75	917.75	841.5	0.121973	0.160378	0.145012	0.13581	0.143648	0	No
Y71S	-0.138225	-0.109523	-0.206453	-0.316852	-0.335639	0.943011	0.0905657	0.0245413	0.0220326	0.0216315	0.928115	0.925587	0.925184	-0.0128034	0.0105787	-0.00628968	250.429	1419.5	1107.75	1227.25	1180	0.0903927	0.114274	0.0992304	0.100281	0.105912	56	Yes
Y71T	-0.34857	-0.646858	-0.460321	-0.794337	-0.644358	0.930595	0.054988	0.0191443	0.0137831	0.0159777	0.960674	0.955056	0.957348	0.419098	0.484425	0.482512	215.714	1034.5	762	1077.25	1033.75	0.105807	0.146139	0.124598	0.123321	0.127167	0	No
Y72H	-2.40596	-0.837955	-0.981794	-0.79244	-1.05399	0.631459	0.0458616	0.011454	0.0138089	0.0106647	0.944504	0.948105	0.943303	0.204606	0.37266	0.269077	113.429	215.5	173.75	230	239.75	0.201926	0.338676	0.322909	0.25952	0.279718	71	Yes
Y72C	-2.13962	-1.00891	-1.00795	-1.08055	-1.39523	0.691005	0.0389356	0.0111616	0.0103881	0.00760488	0.959147	0.958057	0.954155	0.398836	0.532666	0.433984	486.143	957.5	809	982	1143.25	0.111491	0.186011	0.177199	0.156836	0.169812	0	Yes
Y72M	-2.18588	-1.26274	-1.49293	-1.13696	-0.842881	0.68104	0.030473	0.00690195	0.00982398	0.0131385	0.965035	0.969236	0.974046	0.476951	0.71243	0.736279	185	414.5	361.75	481.75	405.5	0.157423	0.262812	0.266134	0.205266	0.206134	0	No
Y72A	-2.25274	-1.02799	-0.803339	-0.977296	-1.00043	0.666344	0.0382278	0.0136612	0.0115051	0.0112449	0.962361	0.959192	0.958811	0.441471	0.550923	0.504747	604.571	1124.75	846.25	1108.75	1065	0.0980739	0.1599	0.144723	0.132717	0.1412	0	No
Y72I	-2.37214	-0.769096	-0.66073	-1.3458	-1.19533	0.639293	0.0489708	0.0157223	0.00798721	0.00927212	0.94668	0.935081	0.936988	0.233472	0.163243	0.173106	310	444	396.25	581.25	540.75	0.137473	0.22102	0.185545	0.214596	0.206967	0	No
Y72L	-2.18722	-0.797057	-0.781638	-1.07727	-0.902889	0.680751	0.0476849	0.0139567	0.0104219	0.0123828	0.949417	0.944411	0.947182	0.269779	0.313256	0.328014	549.429	1025.5	780	1054.25	941.5	0.0946823	0.147506	0.145687	0.136643	0.148453	0	No
Y72V	-2.4508	-1.10561	-0.592429	-0.834415	-0.920192	0.620964	0.0354741	0.016815	0.0132488	0.012173	0.969115	0.963428	0.961726	0.531069	0.619036	0.549039	370.286	741.5	490.5	661.5	599.5	0.124962	0.195408	0.155503	0.167886	0.175092	0	No
Y72F	0.157919	-0.422899	-0.111439	-0.470361	-0.497075	0.95699	0.0678545	0.0269216	0.0189567	0.0184662	0.955989	0.947872	0.947377	0.356955	0.368908	0.330978	49.2857	342.5	263.5	316.25	294.5	0.18498	0.224623	0.184017	0.199584	0.208682	7	Yes
Y72W	-1.58883	-1.24422	-0.827271	-1.0556	-1.05606	0.795045	0.0310249	0.0133425	0.0106478	0.010643	0.97738	0.974022	0.974016	0.640699	0.789377	0.735816	162.714	557	371	533.25	460.75	0.146342	0.230056	0.204842	0.210154	0.208811	0	No
Y72G	-2.39413	-0.91738	-0.677651	-1.19765	-0.959209	0.634207	0.0425088	0.0154626	0.00925086	0.0117126	0.956289	0.946784	0.950528	0.360924	0.351407	0.378865	662.286	1168	883	1272.5	1210.25	0.0976113	0.155242	0.133253	0.136267	0.13579	0	No
Y72K	-2.25441	-1.40806	-0.521847	-0.986503	-0.805863	0.665974	0.0264605	0.0180225	0.0114008	0.0136273	0.986977	0.976993	0.980328	0.768015	0.837151	0.831733	284	376.25	291	421	380.75	0.137678	0.286751	0.201481	0.203358	0.225221	0	No
Y72P	-1.93394	-0.67828	-0.765372	-1.1949	-0.628784	0.733117	0.0533778	0.0141824	0.00927609	0.0162244	0.945481	0.939073	0.948174	0.217565	0.227422	0.343101	325.714	616	505.5	750.25	695.25	0.113555	0.185821	0.171766	0.178907	0.158399	0	No
Y72*	-2.77196	-0.772594	-0.643731	-1.40437	-0.595063	0.543013	0.0488082	0.0159875	0.00753621	0.0167715	0.937725	0.922925	0.939122	0.114675	-0.0322197	0.205528	1550.43	726.25	792	1220.75	1096.25	0.0939922	0.192913	0.14862	0.166313	0.13732	0	Yes
Y72R	-2.39523	-0.713633	-0.826158	-1.13558	-0.971262	0.633951	0.0516194	0.0133571	0.00983741	0.0115739	0.938346	0.933054	0.935657	0.122912	0.130645	0.152877	618.143	1119	855	1219.25	1052.25	0.0937931	0.141302	0.137757	0.140573	0.139263	0	No
Y72D	-1.93131	-0.87991	-0.762357	-1.00051	-0.870565	0.733631	0.0440604	0.0142246	0.011244	0.0127844	0.958527	0.954572	0.956612	0.390622	0.476644	0.471331	89.4286	140	137.25	168.5	159.25	0.204648	0.424772	0.292168	0.348677	0.314569	0	Yes
Y72E	-2.42847	-0.966246	-0.524491	-0.584864	-0.854337	0.626204	0.0405638	0.0179758	0.0169405	0.0129908	0.962863	0.961227	0.955035	0.448131	0.583637	0.447367	425.143	656	427.5	662.5	604.25	0.126129	0.200116	0.178786	0.160509	0.176126	0	No
Y72N	-2.45873	-0.869956	-0.686018	-1.05889	-0.945386	0.619096	0.0444815	0.0153357	0.0106131	0.0118737	0.951726	0.94434	0.9463	0.300405	0.31211	0.314616	345.714	521	442.75	621.25	575.5	0.133123	0.228934	0.181522	0.182167	0.188066	0	Yes
Y72Q	-2.08565	-0.465495	-0.813791	-1.37704	-0.793812	0.702407	0.0652093	0.0135211	0.0077434	0.0137902	0.924968	0.917275	0.92533	-0.0545392	-0.123062	-0.00406732	100.857	211	183.25	252	196.25	0.196264	0.283586	0.307401	0.301376	0.304607	0	No
Y72S	-2.30472	-0.740947	-0.685869	-1.04289	-0.762546	0.654691	0.0502986	0.015338	0.0107825	0.0142219	0.945319	0.938631	0.943672	0.21541	0.220319	0.274672	647.286	1301.75	951	1305.75	1256.5	0.0889073	0.12971	0.120474	0.123913	0.114984	0	Yes
Y72T	-2.23786	-1.11075	-0.8379	-1.23275	-0.753226	0.669644	0.0352986	0.0132033	0.00893464	0.0143532	0.966341	0.960098	0.968037	0.494268	0.565484	0.644947	313.286	561.75	454.25	644.5	599.75	0.119079	0.23275	0.182419	0.178907	0.172415	0	No
H73C	-0.547511	-0.534667	-0.946386	-0.857716	-0.823444	0.916593	0.0611175	0.011862	0.0129476	0.013393	0.945558	0.946694	0.947161	0.21858	0.349963	0.327694	29.4286	128.25	118.75	162.25	130.5	0.248389	0.343148	0.343161	0.306776	0.343757	0	No
H73M	-0.492868	-0.127034	-0.541363	-0.737695	-0.331541	0.920676	0.0891337	0.0176804	0.0145746	0.0217184	0.920871	0.917714	0.925007	-0.108894	-0.116	-0.00896972	49.2857	167.75	109.75	128	118.5	0.206169	0.27849	0.30967	0.324757	0.319786	0	No
H73A	-0.723025	-1.08724	-0.722764	-1.0356	-1.00658	0.902156	0.036108	0.0147906	0.0108605	0.0111768	0.975977	0.971673	0.972018	0.62209	0.751613	0.705457	215.857	973.5	781.5	895.5	931.5	0.120741	0.186759	0.151384	0.159209	0.16259	0	No
H73I	-1.85967	-0.870944	-0.414913	-1.64544	-0.656042	0.747396	0.0444395	0.0200159	0.00593147	0.015795	0.966422	0.948065	0.960847	0.495352	0.37201	0.535684	101.857	161	129.25	195.5	193.25	0.188688	0.34736	0.351424	0.376609	0.288562	0	No
H73L	-0.00191597	-0.384268	-0.593464	0.175665	0.0966078	0.949909	0.0703391	0.0167979	0.0355563	0.0329426	0.942621	0.961959	0.959217	0.179621	0.595417	0.510919	53.2857	345.25	278.5	215.5	213.5	0.18251	0.226685	0.210683	0.18843	0.203421	0	Yes
H73V	-2.1228	-1.35193	-0.91898	-1.30064	-1.35109	0.694584	0.0279456	0.0121875	0.00835308	0.0079454	0.976908	0.971449	0.970872	0.634441	0.748008	0.688043	261	465	385	551.5	513.75	0.137501	0.28077	0.216993	0.204013	0.230354	0	No
H73F	-0.993451	-0.383369	-0.970442	-1.83109	-0.969106	0.875554	0.0703979	0.0115833	0.00493138	0.0115986	0.931925	0.924805	0.931942	0.0377439	-0.00198997	0.096414	44.2857	174	131.5	199.25	185.75	0.215191	0.296508	0.363568	0.422389	0.312599	0	No
H73W	-0.829978	-0.275436	-0.871741	-1.1344	-0.896601	0.892301	0.0777972	0.0127696	0.00984889	0.0124599	0.926066	0.923001	0.92574	-0.0399851	-0.0310031	0.00216097	28.8571	127	134.25	113	140	0.268407	0.443606	0.346627	0.398483	0.363066	0	No
H73Y	-1.15261	-0.753497	-0.790681	-0.871648	-0.608187	0.857152	0.0497024	0.0138328	0.0127707	0.0165564	0.957466	0.956262	0.960568	0.376546	0.503809	0.531453	92.7143	278	253.5	307.5	332.5	0.175298	0.264446	0.228902	0.217922	0.223865	1126	Yes
H73G	-0.14893	0.566447	-0.23497	-0.502588	-0.112359	0.942433	0.163724	0.0238678	0.0183666	0.0268975	0.847745	0.842698	0.85055	-1.07891	-1.3222	-1.14049	12	52.75	63.75	102.75	76	0.324337	0.58227	0.380682	0.356964	0.346178	0	No
H73K	-0.542106	-0.258373	-0.0273329	-1.18116	-0.618438	0.917005	0.0790302	0.0292148	0.00940321	0.0163903	0.943888	0.923285	0.930448	0.196434	-0.0264352	0.0737081	26.1429	89.75	76.25	138.75	73.5	0.272173	0.397078	0.425882	0.370549	0.426419	0	No
H73P	-2.37081	-1.17532	-0.698894	-1.09639	-1.28434	0.639601	0.0331645	0.0151425	0.0102265	0.0084892	0.97114	0.963554	0.960902	0.557927	0.621065	0.53652	221	416.25	348.25	467	416.5	0.151937	0.251269	0.201692	0.209779	0.235165	1	Yes
H73*	-2.87955	-0.702757	-0.501279	-0.738133	-0.884534	0.516217	0.0521545	0.0183902	0.0145683	0.0126093	0.932177	0.925075	0.921476	0.0410775	0.00234656	-0.0626321	386.571	244.75	297.25	481.5	417.75	0.145311	0.277628	0.218412	0.186413	0.212985	0	No
H73R	-0.0814739	-0.505583	-0.196793	-0.417706	-0.766012	0.945985	0.0628079	0.0247736	0.0199611	0.0141734	0.958713	0.95373	0.947807	0.393081	0.463106	0.337511	46.8571	282	175.75	201.5	254.75	0.197277	0.243952	0.223251	0.226398	0.238803	36	Yes
H73D	-0.89139	-1.14931	-0.678736	-0.747148	-1.1822	0.886255	0.0340089	0.0154461	0.0144395	0.00939352	0.978683	0.977553	0.971928	0.657993	0.846158	0.704084	50.8571	219.25	180	240	184.5	0.209652	0.357611	0.258936	0.23457	0.327892	24	Yes
H73E	-0.775102	-0.610686	-0.466173	-1.20675	-0.412168	0.897462	0.0568982	0.0190347	0.00916779	0.0200698	0.956896	0.946267	0.958025	0.368987	0.343107	0.492803	28.5714	157.75	96.75	182.5	134	0.264272	0.336181	0.322161	0.367915	0.294595	0	No
H73N	-0.591175	-0.815632	-0.0271219	-0.709063	-0.881559	0.913193	0.0468484	0.0292207	0.0149916	0.0126464	0.980059	0.964533	0.962021	0.676236	0.636797	0.553525	109.143	410	366.25	502.75	430.5	0.145937	0.2299	0.162718	0.178207	0.215505	101	Yes
H73Q	-0.228181	-0.588347	-0.472675	-0.716715	-0.279369	0.937979	0.0581088	0.0189137	0.014879	0.022855	0.957353	0.953169	0.961476	0.375048	0.454077	0.545252	49.8571	265.5	186.75	240	202	0.191045	0.295107	0.236289	0.235999	0.237596	5253	Yes
H73S	-0.786792	-0.711057	-0.836686	-0.880721	-1.24521	0.896381	0.0517457	0.0132191	0.0126568	0.00882498	0.956377	0.955768	0.951642	0.362092	0.49587	0.395794	114.714	394.25	314	402.5	413.5	0.148946	0.231953	0.217761	0.201885	0.238958	0	No
H73T	-1.71657	-0.998422	-0.987439	-0.647265	0.171027	0.773445	0.0393299	0.0113903	0.015932	0.0353976	0.963337	0.969112	0.994672	0.454416	0.710433	1.04973	58.2857	76.75	105	140.75	106	0.245193	0.630423	0.443385	0.312495	0.414256	0	No
T74H	-0.480581	-0.675608	-0.8766	-0.96605	-0.954881	0.921569	0.053513	0.0127084	0.0116337	0.0117628	0.955104	0.953976	0.954111	0.345207	0.467047	0.433319	46.2857	227.75	191.25	208	246.75	0.213328	0.281233	0.274113	0.269364	0.280825	0	No
T74C	-0.278201	-0.215906	-0.345493	-0.110655	0.52487	0.935005	0.0821769	0.0214239	0.0269421	0.0496785	0.9335	0.939173	0.963292	0.0586348	0.229034	0.572846	15.1429	83.25	78.75	102.75	64.75	0.31674	0.371289	0.36477	0.293333	0.316994	0	No
T74M	0.108904	0.190246	-0.27362	-0.0120585	0.129084	0.954927	0.118472	0.0229837	0.0296511	0.0339931	0.897538	0.904006	0.908268	-0.418403	-0.336423	-0.263358	21.2857	134.75	113	74	100.75	0.266284	0.30203	0.270498	0.310717	0.29427	1	No
T74A	0.0930253	-0.325922	-0.413954	-0.685881	-0.154377	0.954238	0.0742514	0.0200347	0.0153378	0.0258193	0.941965	0.937253	0.947834	0.170919	0.198156	0.337925	22.7143	142.5	98.75	103	88.75	0.26445	0.342295	0.305918	0.330156	0.373615	417	Yes
T74I	-0.160584	-0.91915	-0.751717	-0.581761	-0.319602	0.941797	0.0424369	0.0143746	0.0169923	0.0219735	0.969742	0.972487	0.977753	0.539381	0.764689	0.792607	53.1429	166.5	130.5	178.75	151	0.197272	0.416253	0.362973	0.2739	0.26569	12953	Yes
T74L	-1.21449	-0.56312	-1.30282	-0.79218	-0.32636	0.849406	0.0595051	0.00833503	0.0138124	0.0218287	0.939161	0.945317	0.954474	0.133725	0.327828	0.438836	28.1429	115.75	65.5	91.25	105.75	0.278698	0.396838	0.603645	0.377045	0.473337	0	No
T74V	-0.0199224	-0.269103	-0.344125	-0.291456	-0.107008	0.949045	0.0782527	0.0214526	0.0225866	0.0270379	0.938766	0.939915	0.944453	0.128488	0.240968	0.286546	82	526.75	300.5	384.75	364	0.156709	0.192866	0.19139	0.170481	0.174193	0	No
T74F	-1.76363	-0.281111	-0.419284	-0.559236	-0.51113	0.765092	0.077391	0.0199303	0.0173726	0.0182132	0.922888	0.919731	0.920767	-0.0821317	-0.0835678	-0.073416	47	167.25	86.5	118.25	94.75	0.277731	0.304529	0.348807	0.330295	0.4024	0	No
T74W	-2.14877	-0.742266	-0.947576	-1.32929	-0.990965	0.689047	0.0502356	0.011848	0.00811902	0.0113507	0.943314	0.938148	0.942622	0.188819	0.212559	0.25872	333.429	789.5	649.25	859	858	0.127345	0.184064	0.172188	0.179431	0.164705	0	No
T74Y	-0.973534	-0.525239	-1.00626	-1.08953	-0.920842	0.877708	0.0616608	0.0111803	0.0102962	0.0121651	0.941744	0.940784	0.942816	0.16799	0.254941	0.261663	66.8571	264	224.75	267.25	291.75	0.185409	0.247798	0.270059	0.258709	0.242847	0	No
T74G	-2.11705	-0.807932	-0.912225	-1.06223	-1.18083	0.695802	0.0471935	0.0122691	0.0105782	0.00940629	0.948906	0.946564	0.944948	0.262997	0.347884	0.294076	531.857	896.75	593	885.5	859	0.111831	0.17948	0.186704	0.161985	0.173989	0	No
T74K	-0.398703	-0.550294	-0.321755	-0.360965	-0.500337	0.927287	0.0602269	0.0219273	0.0211019	0.0184072	0.957697	0.956824	0.953988	0.379604	0.512856	0.431445	33.8571	160.5	102.75	146.25	181.75	0.227049	0.308354	0.293436	0.251149	0.265482	8	Yes
T74P	-2.19292	-0.966948	-0.887088	-1.0627	-0.838275	0.679509	0.0405365	0.0125775	0.0105733	0.0131984	0.958078	0.955208	0.958971	0.384665	0.486859	0.507178	364.143	1631.75	1281.5	1848.5	1576	0.126467	0.159672	0.137333	0.132132	0.131634	0	Yes
T74*	-2.34518	-0.372712	-1.14044	-1.21353	-1.04374	0.645488	0.0710985	0.0097902	0.00910641	0.0107734	0.903557	0.902587	0.904957	-0.338558	-0.359243	-0.313673	235.143	268.5	284.25	341.75	376.75	0.16093	0.31367	0.275283	0.267464	0.241389	0	No
T74R	0.322944	-0.473259	-0.829863	-0.449271	-0.165974	0.963293	0.0647377	0.0133084	0.0193529	0.0255292	0.945863	0.95192	0.958189	0.222629	0.433994	0.495299	16.1429	149.75	138.5	134.5	119.25	0.280467	0.340541	0.338292	0.352541	0.300963	0	Yes
T74D	-0.868251	-0.170198	-0.483695	-1.70451	-0.628221	0.888567	0.0856909	0.0187103	0.00559314	0.0162334	0.922998	0.909286	0.920377	-0.0806752	-0.251516	-0.0793307	20.8571	77.75	85.25	100.5	68	0.300918	0.405042	0.368529	0.597665	0.423534	0	No
T74E	0.383907	-0.540738	-0.953384	-0.630442	-0.559364	0.965389	0.0607701	0.0117802	0.0161979	0.0173704	0.948627	0.953042	0.954221	0.259292	0.452036	0.434986	17.4286	160.75	131	145.75	109.25	0.289303	0.331925	0.320091	0.29466	0.33537	0	No
T74N	0.147658	-0.332391	-0.203718	-0.107015	-0.276656	0.956566	0.0738079	0.0246068	0.0270377	0.0229156	0.947207	0.949684	0.945491	0.240454	0.398041	0.302322	36.7143	205.75	155.5	177.75	199.5	0.21323	0.26395	0.242242	0.227641	0.242707	0	No
T74Q	-0.200218	-0.42338	-0.547785	-0.114663	-0.217204	0.939586	0.0678241	0.0175692	0.0268372	0.0242852	0.945495	0.955095	0.952432	0.217742	0.48505	0.407807	32.5714	141.5	148.25	147.5	123.75	0.227136	0.314485	0.271714	0.243071	0.285035	0	No
T74S	0.0668589	-0.000315795	-0.103069	0.0548512	0.196609	0.953082	0.0999716	0.0271417	0.031638	0.0362816	0.921345	0.925841	0.93053	-0.102605	0.0146642	0.0749607	45.7143	410	265.75	268.25	269.75	0.190851	0.196373	0.189006	0.179153	0.197033	9	Yes
T75H	0.0367707	-0.687717	-0.64179	-0.477402	-0.0248662	0.951718	0.052903	0.0160181	0.0188262	0.0292848	0.96058	0.963472	0.974396	0.417857	0.619741	0.741588	50.1429	261.5	176.75	231.5	219.25	0.189333	0.273868	0.270099	0.242197	0.209162	0	No
T75C	0.00987545	0.0540783	0.233395	0.247982	0.345091	0.950467	0.104973	0.03759	0.0381213	0.0418462	0.926186	0.926725	0.930524	-0.038393	0.0288818	0.0748699	18.4286	78	53	64.25	54	0.268891	0.48817	0.357865	0.326137	0.368511	0	No
T75M	0.316562	0.310193	0.216096	0.472016	0.107879	0.963066	0.131583	0.0369691	0.0472418	0.0333036	0.897836	0.907907	0.894296	-0.414458	-0.273703	-0.47569	50.1429	401.5	228.25	211.25	257	0.185151	0.195966	0.184058	0.182037	0.196775	0	No
T75A	0.279557	0.230326	0.284826	0.303147	0.515575	0.961727	0.122722	0.0394955	0.0401964	0.0492415	0.909755	0.910447	0.919472	-0.256348	-0.232857	-0.0930937	77.2857	465	345.25	359	321.75	0.141605	0.167808	0.140906	0.142513	0.154452	395	Yes
T75I	-0.143099	-0.29387	-0.343821	0.128397	-0.184314	0.942748	0.0764849	0.021459	0.0339705	0.0250769	0.940273	0.953218	0.94398	0.148476	0.454869	0.279358	50.1429	316.25	200.5	198.25	207.25	0.187598	0.219987	0.218578	0.193591	0.220078	6905	Yes
T75L	0.0350272	0.0846244	0.256948	0.205939	-0.0998376	0.951638	0.107878	0.0384514	0.0366092	0.0272271	0.923973	0.922113	0.912754	-0.0677432	-0.0452773	-0.195181	135.286	780	534.5	574	680.25	0.114981	0.140831	0.120267	0.118376	0.128664	1	No
T75V	-0.00169447	-0.147144	-0.168651	-0.0099945	0.0711042	0.949919	0.0875144	0.0254627	0.0297105	0.0321397	0.932878	0.937184	0.939665	0.0503766	0.197053	0.213777	165.429	987.75	739	755.5	799.75	0.112258	0.137695	0.124706	0.120402	0.123582	0	No
T75F	0.026906	-0.302711	-0.321528	0.17671	-0.306317	0.951263	0.0758627	0.0219321	0.0355922	0.0222608	0.941968	0.956021	0.942302	0.170967	0.499933	0.253853	68.5714	478.25	348.25	323.75	396	0.166472	0.194105	0.177322	0.164707	0.17872	0	No
T75W	-0.26632	-0.383663	-0.280893	-0.454898	-0.563353	0.935723	0.0703786	0.0228209	0.0192464	0.0173025	0.947905	0.944208	0.942209	0.249715	0.309991	0.25245	111.571	545.25	381.25	421	470.75	0.141339	0.1938	0.170675	0.173512	0.185956	0	No
T75Y	-0.58368	-0.510736	-0.186543	0.29079	-0.572755	0.913786	0.0625053	0.0250224	0.0397224	0.0171433	0.957826	0.973934	0.949409	0.381317	0.78797	0.361865	42	154.75	123.25	95.25	180.75	0.214355	0.31523	0.268665	0.253037	0.272571	0	No
T75G	-0.18667	-0.403513	-0.193932	0.0667236	-0.0102126	0.940351	0.069091	0.0248428	0.0320038	0.0297042	0.951668	0.959171	0.956749	0.299635	0.550581	0.473404	202.429	919.5	654	710.75	673.25	0.104508	0.145321	0.123969	0.116325	0.12722	0	No
T75K	0.111826	-0.402434	-0.332325	-0.322225	-0.58108	0.955052	0.0691604	0.0217017	0.0219172	0.0170036	0.949152	0.949372	0.944399	0.266263	0.393019	0.285722	58.7143	463.5	344.75	351.75	432.25	0.17235	0.199839	0.178768	0.176069	0.190971	1	No
T75P	-0.0594737	-0.467255	0.2396	-0.145487	0.209568	0.947098	0.0651021	0.0378151	0.0260438	0.0367374	0.969991	0.957594	0.968842	0.542683	0.525228	0.657192	102.286	539.5	379.25	429.75	397	0.131087	0.17456	0.134833	0.144979	0.151807	540	Yes
T75*	-2.52667	-0.850769	-0.854641	-1.18585	-0.531441	0.602948	0.0453042	0.0129869	0.00935962	0.0178535	0.945221	0.939445	0.953083	0.214119	0.233415	0.417705	341.714	317.5	352	504.5	435.75	0.137762	0.273192	0.204159	0.208815	0.182903	0	No
T75R	0.0990072	-0.475979	-0.0965401	-0.329795	-0.227245	0.954499	0.0645732	0.0273146	0.0217555	0.0240484	0.959815	0.954095	0.956446	0.407708	0.468966	0.468806	91.5714	541.25	378.75	561.25	492	0.130599	0.177934	0.146798	0.142746	0.153662	0	No
T75D	0.0499071	0.0984468	-0.429854	-0.0517054	-0.0336392	0.952318	0.109216	0.0197249	0.0285314	0.0290364	0.904041	0.912659	0.913158	-0.332144	-0.197284	-0.189037	74.7143	363	264.25	265.25	295.25	0.158625	0.205495	0.201045	0.18455	0.185428	0	No
T75E	0.185433	-0.157734	-0.268134	-0.28802	-0.527796	0.958108	0.0866725	0.0231072	0.0226625	0.0179175	0.932016	0.931573	0.926871	0.0389453	0.106831	0.0193581	31.8571	218.25	184.25	169.5	217.5	0.214745	0.260817	0.224846	0.254116	0.272312	0	No
T75N	-0.327889	-0.31404	-0.583599	-0.375724	-0.467526	0.931919	0.0750722	0.0169616	0.0207992	0.0190095	0.936488	0.940433	0.938589	0.0982708	0.249289	0.197431	41.2857	145.75	167	177.5	176	0.203656	0.316005	0.25467	0.2327	0.268919	1714	Yes
T75Q	-0.55648	-0.398732	0.1263	0.192291	0.578419	0.915904	0.0693991	0.0339018	0.0361309	0.0522684	0.959754	0.962185	0.980164	0.406891	0.599057	0.829255	8.85714	51.5	42.5	34.5	28.25	0.38772	0.579055	0.421263	0.42717	0.464114	0	No
T75S	-0.164018	0.0543892	0.0203647	0.100694	0.163647	0.941609	0.105003	0.0305983	0.033073	0.0351465	0.918328	0.920829	0.922935	-0.142629	-0.0659193	-0.0404564	124.286	593	472.25	506.5	483.75	0.122496	0.146757	0.134755	0.130719	0.135741	9	Yes
D76H	-1.18374	-1.33247	-0.617996	-1.09945	-0.424064	0.853297	0.0284792	0.0163975	0.0101956	0.0198371	0.985564	0.978314	0.989631	0.749263	0.858389	0.973121	65.1429	198	190.25	254.75	247.75	0.199144	0.459592	0.279222	0.285874	0.275089	37	Yes
D76C	0.00283788	-0.289231	0.012826	-0.0959961	-0.27527	0.950135	0.0768132	0.0303755	0.0273291	0.0229467	0.949511	0.946376	0.941903	0.271021	0.344861	0.2478	47.8571	266	204	228.75	264.5	0.187586	0.248611	0.194291	0.19837	0.207339	0	No
D76M	-1.34747	-0.658653	-0.475088	-0.780166	-1.03065	0.831595	0.0543783	0.018869	0.013977	0.0109138	0.956308	0.950587	0.947038	0.361187	0.412556	0.325839	151.857	401.5	335.25	441.5	413.25	0.146431	0.224737	0.189244	0.186666	0.218229	0	No
D76A	-0.683212	-1.04709	-0.734812	-0.407954	-0.732846	0.905615	0.0375317	0.0146161	0.0201528	0.0146444	0.974281	0.980373	0.974312	0.599596	0.891499	0.740315	304.429	1126.75	968.75	1074.75	1164.75	0.0980116	0.159106	0.131914	0.121176	0.129435	141	Yes
D76I	-1.86076	-1.15554	-0.701004	-1.00269	-1.10624	0.74719	0.0338048	0.015111	0.0112199	0.0101273	0.974465	0.969313	0.967876	0.602035	0.713657	0.642506	187.286	425.75	306.75	455	458.75	0.14743	0.267741	0.250272	0.196914	0.213897	0	No
D76L	-1.48358	-0.770299	-0.841723	-0.866127	-0.856241	0.811665	0.0489148	0.0131536	0.0128405	0.0129664	0.955215	0.954841	0.954991	0.346685	0.48096	0.446698	482.143	1268.5	935.5	1208.75	1197	0.0868081	0.136809	0.130931	0.118739	0.121938	0	No
D76V	-1.79875	-1.17568	-0.881712	-0.962632	-0.939379	0.758723	0.0331531	0.0126445	0.0116731	0.0119444	0.972511	0.971247	0.9716	0.576123	0.744756	0.699097	436.714	967.5	868.25	1167.25	1174.5	0.100674	0.174476	0.145026	0.131664	0.138849	21	Yes
D76F	-2.34049	-0.809575	-0.745701	-1.07242	-0.574392	0.64656	0.0471197	0.0144601	0.0104721	0.0171158	0.948332	0.942386	0.952333	0.255375	0.280697	0.406295	201.714	265.75	251.5	273.75	242	0.157608	0.278091	0.268714	0.273109	0.241214	0	No
D76W	-2.34298	-1.08914	-0.644154	-0.925755	-0.969434	0.64599	0.036042	0.0159809	0.0121062	0.0115948	0.968157	0.962239	0.961464	0.518366	0.599925	0.545061	230.286	395.5	328.25	462.5	405.5	0.151177	0.251113	0.209312	0.192336	0.21929	0	No
D76Y	-1.93444	-1.10012	-0.869799	-0.998871	-0.829542	0.73302	0.0356625	0.0127941	0.0112623	0.0133126	0.968248	0.966193	0.968946	0.519571	0.663499	0.658766	357	752.5	616	764	720	0.107871	0.191672	0.162559	0.14929	0.155795	3	Yes
D76G	-2.12558	-0.835469	-0.977499	-0.826322	-1.18588	0.693994	0.0459706	0.0115028	0.013355	0.0093593	0.949497	0.952081	0.946524	0.270836	0.436585	0.318027	303.286	654.75	557.25	739.5	618.25	0.122456	0.180334	0.175848	0.15584	0.197761	11	Yes
D76K	-0.920159	-1.25774	-0.741655	-0.718816	-1.16609	0.883323	0.0306212	0.0145178	0.0148482	0.00954457	0.981465	0.981838	0.975879	0.694891	0.915057	0.764125	61.1429	460.5	367.75	471.25	377.75	0.188555	0.255989	0.214577	0.188557	0.234031	0	No
D76P	-2.36592	-1.02008	-0.872842	-1.19991	-0.655935	0.640727	0.0385199	0.0127557	0.00923015	0.0157967	0.958972	0.953619	0.963639	0.396525	0.461308	0.578114	444	904.75	676.5	895	952.25	0.110095	0.169997	0.15189	0.154203	0.131814	0	No
D76*	-2.83451	-0.84158	-0.687649	-0.915456	-0.90999	0.527455	0.0457033	0.0153111	0.01223	0.0122962	0.940657	0.935032	0.935152	0.153571	0.162449	0.1452	359.143	247	226.5	308	349.25	0.145977	0.281445	0.267431	0.228685	0.228747	0	No
D76R	-1.64786	-0.863636	-0.843919	-1.09464	-0.683701	0.785259	0.0447509	0.0131251	0.0102443	0.0153707	0.959041	0.955476	0.961838	0.397436	0.491177	0.550754	437.857	1068	926	1337	1149	0.0918716	0.14373	0.140938	0.122864	0.126449	0	No
D76E	-0.0576847	-0.24201	-0.407745	0.341054	-0.456399	0.947188	0.0802294	0.020157	0.0416846	0.0192181	0.935199	0.957433	0.934253	0.0811715	0.522637	0.131537	46.1429	266.5	166.75	170.75	209.5	0.195884	0.23918	0.24075	0.197546	0.251512	142	Yes
D76N	-0.354762	-0.456925	-0.760538	-0.846389	-0.546781	0.930194	0.0657337	0.0142501	0.0130931	0.0175865	0.943792	0.942601	0.947242	0.195155	0.284157	0.328935	43.1429	195.5	157	210	186.25	0.203341	0.303393	0.358391	0.289564	0.263393	5846	Yes
D76Q	-0.736098	-0.703267	-0.786853	-0.754094	-0.983633	0.900996	0.0521293	0.0138852	0.0143409	0.0114332	0.956889	0.957381	0.954252	0.368892	0.521805	0.435458	140.143	484.75	433.25	537.5	651.25	0.137236	0.214438	0.206539	0.175657	0.184792	0	No
D76S	-0.0122464	-0.653092	-0.565107	-0.544163	-0.521102	0.949415	0.0546649	0.0172727	0.0176318	0.0180357	0.959886	0.960256	0.960672	0.408641	0.568027	0.533029	168.714	1020.5	858	796	920.25	0.10591	0.142009	0.122624	0.123334	0.125662	3	No
D76T	-1.204	-0.873062	-0.756031	-0.685064	-0.694253	0.850743	0.0443497	0.0143136	0.0153501	0.0152118	0.96409	0.965286	0.965127	0.464413	0.648916	0.600724	162.286	528.25	469.5	516.25	555.25	0.135147	0.215591	0.173621	0.172824	0.176418	0	No
P77H	0.0144538	-0.0379648	-0.0790283	-0.132645	-0.571767	0.950682	0.0966347	0.0277837	0.0263715	0.01716	0.925397	0.923983	0.914866	-0.0488533	-0.0152035	-0.163091	33.8571	255.25	187.75	201	197.5	0.221365	0.233654	0.216172	0.21141	0.254954	1720	Yes
P77C	-0.182235	-0.464076	-0.540168	-0.451812	-0.395259	0.940599	0.0652959	0.0177011	0.0193048	0.020405	0.948429	0.95008	0.951216	0.256667	0.404408	0.389322	38.1429	466.25	197	286.25	264	0.211557	0.224993	0.249728	0.200255	0.216512	0	No
P77M	-0.420566	0.0912277	-0.488728	-0.474153	0.263907	0.925799	0.108515	0.0186181	0.0188863	0.0387095	0.900905	0.901171	0.921309	-0.373745	-0.382001	-0.0651712	28.1429	89	89.25	125.25	101	0.253282	0.339105	0.389353	0.309266	0.276014	0	No
P77A	-0.20937	-0.246953	-0.115169	-0.0641307	0.030219	0.939065	0.0798653	0.026824	0.028189	0.030892	0.941856	0.943267	0.946075	0.169475	0.29487	0.311194	38	128.75	113.5	148.75	138.75	0.213068	0.315705	0.263738	0.22863	0.262919	8	Yes
P77I	-0.03184	-0.46399	-0.403893	-0.572156	-1.02626	0.948466	0.0653012	0.0202332	0.0171534	0.0109614	0.951447	0.948301	0.942038	0.296708	0.375809	0.249844	41	289.25	151.25	187.75	227	0.207006	0.253085	0.254911	0.25794	0.277251	27	No
P77L	-0.0813646	-0.646794	-0.140975	-0.446664	-0.273341	0.945991	0.0549913	0.0261585	0.0194024	0.0229899	0.968654	0.961592	0.965329	0.524957	0.589506	0.6038	57.2857	306	267	303.5	290.75	0.176869	0.242848	0.182715	0.191198	0.199747	345283	Yes
P77V	0.316637	-0.118088	-0.953191	-0.538852	-0.490513	0.963069	0.0898627	0.0117825	0.017724	0.0185855	0.917921	0.923691	0.924533	-0.148018	-0.0199082	-0.0161753	52.5714	428.5	296.75	325.75	341	0.17763	0.19566	0.227441	0.195213	0.201253	4	No
P77F	-0.307838	-0.760468	-0.250844	-0.350496	-0.793417	0.93318	0.0493742	0.0235007	0.0213192	0.0137956	0.971558	0.969233	0.961302	0.56347	0.71238	0.542598	133.429	622.25	466.5	565.75	625.75	0.135029	0.195522	0.155324	0.152823	0.173126	299	No
P77W	-0.519409	0.0370349	-0.152635	0.262422	-0.00508976	0.918716	0.103383	0.0258631	0.0386543	0.0298522	0.913177	0.92645	0.917276	-0.210947	0.0244597	-0.126466	45.4286	180.5	106.5	98	108.75	0.213594	0.262221	0.274524	0.265189	0.291918	0	No
P77Y	-0.100692	-0.747389	-0.707133	0.158975	-0.321796	0.944995	0.0499917	0.0150201	0.0349884	0.0219264	0.962395	0.983513	0.969596	0.441929	0.941985	0.66864	21.7143	152.25	122.5	111.5	188.5	0.271014	0.335465	0.321232	0.244483	0.251978	2	No
P77G	-0.641551	-2.64488	-0.520039	-0.230814	-0.162067	0.909116	0.00782867	0.0180546	0.0239648	0.0256266	1.01148	1.01823	1.02014	1.09299	1.5002	1.43684	14.1429	68	75.75	45.75	57.75	0.342395	1.19574	0.407465	0.559749	0.458523	0	No
P77K	0.0135139	0.178032	-0.476162	-0.00508026	-0.00435449	0.950638	0.117202	0.0188491	0.0298525	0.0298735	0.894447	0.905135	0.905156	-0.459412	-0.318261	-0.310649	24.7143	117.25	127.25	109	105	0.24256	0.310275	0.272735	0.255617	0.301713	0	No
P77*	-2.34164	-1.4096	-0.48137	-0.756179	0.294827	0.646297	0.0264208	0.018753	0.0143115	0.0398766	0.987781	0.980839	1.02219	0.778679	0.898993	1.4679	86.2857	89.5	87.25	117	94	0.271469	0.685576	0.420971	0.410434	0.554756	0	No
P77R	0.436685	0.0175642	-0.186915	-0.0486139	-1.22275	0.967109	0.101592	0.0250134	0.0286172	0.00902356	0.918715	0.922243	0.903382	-0.137495	-0.0431911	-0.33761	3.85714	99.5	39	55	40.5	0.59346	0.45643	0.522113	0.402654	0.825978	38	Yes
P77D	0.380111	0.214036	-0.264624	0.278931	-0.334375	0.965261	0.120979	0.0231866	0.0392725	0.0216582	0.896194	0.911763	0.894743	-0.436231	-0.211702	-0.468902	20.1429	220.25	182.5	172	201.75	0.261155	0.232891	0.230494	0.199778	0.264708	0	No
P77E	0.184219	-0.24236	-0.0458791	0.470931	0.079181	0.95806	0.0802035	0.0286933	0.0471929	0.0323919	0.944575	0.963759	0.948349	0.205542	0.624359	0.345756	19	124.5	79.5	60.25	78	0.265355	0.321402	0.300384	0.349758	0.321808	0	No
P77N	-0.204864	-0.346476	-0.812522	-0.25903	-0.386943	0.939322	0.0728508	0.0135381	0.0233136	0.0205719	0.935932	0.945921	0.943098	0.0908981	0.33753	0.265952	26.5714	121.5	105.25	115.5	103.75	0.243031	0.329164	0.373248	0.275797	0.352801	0	No
P77Q	0.11292	-0.366759	-0.327488	-0.158342	-0.268332	0.955099	0.0714927	0.0218046	0.0257197	0.0231027	0.946761	0.950749	0.948079	0.234536	0.415167	0.341656	40.1429	338.75	252	271	308.25	0.188807	0.211649	0.198935	0.209432	0.186292	0	No
P77S	-0.05864	-0.122608	-0.159838	0.0045762	0.0499752	0.94714	0.0894937	0.0256823	0.0301335	0.0314889	0.930749	0.935267	0.936652	0.0221464	0.166236	0.167993	28	85.25	85.5	110.25	74.25	0.242174	0.445317	0.394084	0.295965	0.381198	198380	Yes
P77T	-0.12775	-0.447275	-0.531813	-0.735588	-0.308834	0.943571	0.0663288	0.017847	0.0146049	0.0222061	0.947628	0.944321	0.952112	0.246044	0.31181	0.402934	86	515.25	351.5	511	391.75	0.142881	0.186338	0.19331	0.163229	0.175555	274	Yes
S78H	-0.0277559	-0.0534018	-0.229202	0.0569126	0.0568286	0.948665	0.0952954	0.0240025	0.0317012	0.0316986	0.922898	0.930647	0.930644	-0.0819978	0.0919437	0.0766965	18.5714	93	89.25	88.75	87.5	0.295629	0.348976	0.302276	0.299007	0.305637	0	No
S78C	-0.580158	-0.452808	-0.28651	-0.145529	-0.379544	0.914063	0.065987	0.022696	0.0260427	0.0207215	0.951433	0.955019	0.94933	0.296515	0.483821	0.360665	46.4286	216.75	166.25	152.5	195.75	0.212501	0.262954	0.228048	0.243053	0.267727	0	Yes
S78M	-0.0283599	0.218463	-0.209598	0.314057	0.420727	0.948636	0.121451	0.0244661	0.0406194	0.0449861	0.895057	0.91098	0.915382	-0.451312	-0.224282	-0.155241	49.2857	220.25	165.75	167.25	162	0.190832	0.235042	0.22422	0.200641	0.219945	0	No
S78A	0.241979	0.163957	-0.336692	0.383926	-0.296112	0.96032	0.115754	0.0216092	0.0434313	0.022484	0.899708	0.921122	0.900548	-0.389617	-0.0612166	-0.380685	32.2857	218.5	153.5	112.75	193	0.203073	0.228946	0.240464	0.223538	0.264148	0	No
S78I	-0.210085	-0.724695	-0.349409	-0.404105	-0.715886	0.939024	0.0510806	0.021342	0.020229	0.0148912	0.967594	0.966422	0.96084	0.510889	0.667171	0.535575	85.8571	379	254.75	335.75	306	0.151466	0.232955	0.215879	0.182363	0.234787	3	Yes
S78L	-0.0366339	-0.290865	-0.159161	0.101996	-0.434704	0.948231	0.0766973	0.0256992	0.0331147	0.0196313	0.944719	0.952375	0.938546	0.207459	0.441308	0.196781	107	537.5	434.25	359.5	504.5	0.125741	0.167539	0.14524	0.144796	0.161775	0	No
S78V	-0.250362	-0.18081	0.284533	0.0731617	-0.833624	0.936676	0.0848631	0.0394844	0.0322038	0.0132591	0.949421	0.941779	0.922458	0.269831	0.270938	-0.047717	22.7143	138.75	104	89.75	115.5	0.265651	0.319776	0.309357	0.311513	0.46338	0	No
S78F	0.200957	0.0783113	-0.440375	-0.040323	1.12318	0.958727	0.107272	0.0195225	0.0288486	0.0868341	0.90657	0.915663	0.976559	-0.298592	-0.148992	0.774464	10.1429	51.75	37.75	59	23.25	0.418171	0.550833	1.10469	0.510258	0.558271	0	No
S78W	-0.0332095	-0.678421	-0.362972	-0.330474	-0.042127	0.948399	0.0533707	0.0210605	0.021741	0.0287981	0.965158	0.965867	0.973279	0.47858	0.658251	0.724617	8.85714	52.75	45.75	56.25	80.25	0.401883	0.73458	0.498718	0.432479	0.53595	0	No
S78Y	-0.144374	-0.773391	0.220238	-0.551397	-0.265926	0.942679	0.0487711	0.0371169	0.0175069	0.0231571	0.98713	0.966207	0.972144	0.770044	0.663722	0.707371	104.429	487	304.5	425.5	386.75	0.140001	0.216795	0.166223	0.180122	0.179749	0	No
S78G	0.111843	-0.0635261	0.129971	0.00524018	0.0650376	0.955053	0.0944262	0.0340222	0.0301529	0.0319516	0.934417	0.930508	0.932321	0.070797	0.0897073	0.102177	113.429	747.75	498	538	627	0.125324	0.144427	0.128531	0.130246	0.129524	19	Yes
S78K	0.0337096	-0.0172774	0.353379	0.0760475	-1.1109	0.951577	0.0984557	0.0421798	0.0322939	0.0100807	0.938117	0.928029	0.906133	0.119881	0.049847	-0.295796	2.14286	25	13.75	22.25	32.75	0.848302	0.77259	0.603605	0.606545	0.784321	0	No
S78*	-2.70389	-1.41138	-0.670728	-1.11347	-0.890917	0.559849	0.0263751	0.0155683	0.0100551	0.0125301	0.980145	0.970316	0.974704	0.67738	0.729791	0.74627	758.286	592.5	592.25	815.5	656	0.109598	0.256321	0.161533	0.170317	0.1772	0	No
S78R	-0.0497349	-0.349947	-0.092187	-0.157721	-0.0352005	0.947584	0.0726167	0.0274305	0.0257353	0.0289924	0.950893	0.949144	0.95251	0.289349	0.389362	0.408983	114	532	411	443	502	0.126119	0.166487	0.146932	0.143605	0.152981	1	Yes
S78D	-0.219093	-0.25205	0.0494795	0.54734	-0.10858	0.938506	0.0794916	0.0314738	0.0507501	0.0269966	0.947061	0.967625	0.942409	0.238514	0.686512	0.255479	32.5714	171.75	111.25	114.25	121.25	0.22252	0.291276	0.249969	0.229854	0.281878	0	No
S78E	0.529279	-1.98039	1.16339	-3.22678	-2.84801	0.969931	0.0151034	0.0900759	0.00122587	0.00178935	1.08521	0.985674	0.986248	2.07108	0.976734	0.921704	1.42857	18.25	14.5	13.25	12.5	1.02216	4.67507	0.961346	4.22045	5.07513	0	No
S78N	-1.00094	0.112132	0.220471	0.697967	0.471935	0.874736	0.110554	0.0371252	0.0585174	0.0472381	0.912335	0.936246	0.923485	-0.222121	0.181979	-0.0321065	13.4286	30	39.75	15.75	34.75	0.406881	0.591128	0.469908	0.605487	0.496212	2	Yes
S78Q	0.131171	0.180216	-0.482223	0.481011	-0.739534	0.955875	0.117429	0.0187374	0.0476483	0.0145482	0.894689	0.923169	0.890707	-0.456203	-0.0283019	-0.530232	7.28571	29	30.75	24	47.75	0.397867	0.639426	0.62435	0.549006	0.729437	0	No
S78T	-0.464136	0.079297	-0.06699	-0.125118	0.0932102	0.922749	0.107367	0.0281108	0.0265655	0.0328345	0.91141	0.909839	0.916248	-0.234389	-0.242634	-0.142082	107.429	395.75	240.25	289.5	325.75	0.139128	0.180495	0.178834	0.176224	0.171429	31	Yes
F79H	-1.58156	-0.597426	-0.468391	-1.25961	-0.609677	0.796227	0.057614	0.0189934	0.00869991	0.0165322	0.95031	0.937889	0.94731	0.281621	0.208391	0.329972	190	609.75	362	562.5	455.75	0.14114	0.191259	0.181204	0.208141	0.188327	0	No
F79C	-2.27034	-0.993244	-0.614302	-1.12706	-1.31303	0.662421	0.039526	0.0164572	0.00992075	0.00825109	0.964288	0.954628	0.952191	0.467035	0.477539	0.404149	224.143	448.25	349	508.5	466.25	0.148769	0.243801	0.193875	0.203637	0.241385	0	Yes
F79M	-1.62257	-1.00543	-0.669625	-1.16947	-0.848442	0.789493	0.0390659	0.0155852	0.00951275	0.0130666	0.96966	0.96211	0.966514	0.538293	0.597849	0.621812	338.286	935	563.75	1018.25	855.75	0.119161	0.184468	0.164204	0.159377	0.157469	0	No
F79A	-2.2419	-1.29697	-0.797076	-1.19819	-0.928352	0.66875	0.0294779	0.0137459	0.00924584	0.0120752	0.975982	0.969322	0.973499	0.622157	0.71381	0.727956	309.429	642.75	429	669	552	0.12227	0.24239	0.201866	0.172333	0.189255	0	No
F79I	-2.00771	-0.770807	-1.07775	-1.2686	-1.03183	0.718439	0.0488912	0.010417	0.00862271	0.0109011	0.94566	0.943269	0.946307	0.219932	0.294899	0.314717	131	233.25	226.25	287.75	241.5	0.17473	0.29154	0.270396	0.305303	0.285609	0	Yes
F79L	-1.04306	-0.848392	-0.965348	-1.06133	-0.640094	0.870048	0.0454071	0.0116418	0.0105875	0.0160449	0.960665	0.959487	0.965618	0.418979	0.555663	0.608194	215.286	842.5	662.75	1051.5	764	0.11018	0.161333	0.159216	0.13865	0.147617	32	Yes
F79V	-2.06268	-1.21182	-0.466236	-1.12327	-0.954628	0.707186	0.0320141	0.0190335	0.00995801	0.0117658	0.981137	0.968366	0.970883	0.690543	0.698435	0.68821	412.857	801.5	559.25	744.5	731	0.105521	0.207116	0.156897	0.165422	0.161189	1	Yes
F79W	-1.24703	-0.962588	-0.770237	-1.14942	-0.873355	0.845197	0.0407064	0.0141145	0.00970352	0.0127492	0.968003	0.962893	0.966416	0.516322	0.610429	0.620315	64.1429	212.5	164.75	210.25	181.75	0.197098	0.321162	0.317127	0.284933	0.330991	0	No
F79Y	-2.00059	-1.05162	-0.241882	-0.821731	-1.17484	0.719877	0.0373685	0.0237073	0.0134156	0.00946221	0.980377	0.966095	0.960718	0.680454	0.661911	0.533732	167.714	459	332	404.75	488.5	0.156564	0.232524	0.175541	0.194864	0.219424	12	Yes
F79G	-2.39209	-0.968903	-0.764911	-0.866514	-1.07252	0.63468	0.0404605	0.0141888	0.0128356	0.0104711	0.95766	0.955576	0.951956	0.379115	0.49278	0.400572	771.286	1245.25	880.5	1186.75	1214	0.0909358	0.145887	0.133445	0.124423	0.138512	0	No
F79K	-2.34829	-1.26507	-1.03118	-1.19699	-0.840721	0.644775	0.0304044	0.0109082	0.00925687	0.0131666	0.969242	0.966724	0.972708	0.532757	0.67203	0.715939	269.143	445.5	376.25	435	418.75	0.142458	0.256584	0.218087	0.218916	0.200323	0	No
F79P	-2.12233	-0.776906	-0.618352	-1.14598	-1.02137	0.694684	0.0486083	0.0163917	0.0097366	0.0110145	0.952503	0.943249	0.945012	0.310714	0.294567	0.295037	312.714	728.75	583.75	698.75	706.75	0.119632	0.181018	0.150395	0.171737	0.166381	0	No
F79*	-2.62045	-0.741202	-0.545813	-0.981373	-1.08846	0.580296	0.0502863	0.0176033	0.0114588	0.0103072	0.941917	0.931742	0.92986	0.17028	0.109556	0.0647726	478.571	661	526.75	795.75	675.25	0.123487	0.190565	0.161969	0.161372	0.191488	0	No
F79R	-2.29	-0.899926	-0.78867	-0.927826	-0.922443	0.65801	0.0432249	0.0138603	0.0120815	0.0121459	0.954413	0.951785	0.95188	0.33605	0.431826	0.399415	893.429	1693.75	1228.5	1773	1720.25	0.0792245	0.124666	0.116646	0.109678	0.110908	0	No
F79D	-2.13054	-1.1929	-0.638921	-1.33058	-1.02991	0.69294	0.0326055	0.0160634	0.00810866	0.0109218	0.975561	0.964229	0.968207	0.616577	0.631922	0.647532	304.714	527.25	497	742	693.5	0.128751	0.241747	0.169617	0.189713	0.177703	0	No
F79E	-2.31236	-1.30377	-1.19635	-1.15178	-0.587193	0.65296	0.0292838	0.00926275	0.0096808	0.0169017	0.968897	0.969526	0.980533	0.528174	0.717092	0.834858	164	224	261.5	357.25	281.5	0.172704	0.425194	0.286912	0.279553	0.248447	0	No
F79N	-2.27531	-0.932337	-0.433874	-0.95981	-1.19117	0.661307	0.0419042	0.0196473	0.0117057	0.0093104	0.965314	0.953512	0.950009	0.480643	0.459598	0.370987	178.571	258	174	274.5	245.75	0.164431	0.284041	0.243746	0.273517	0.293594	0	No
F79Q	-2.46556	-1.37962	-0.75766	-1.41687	-0.866969	0.617483	0.0272032	0.0142906	0.00744333	0.0128299	0.978593	0.967609	0.976229	0.656794	0.686261	0.769445	269.857	346	299.5	410.25	357.5	0.146284	0.292185	0.211895	0.24415	0.22307	0	No
F79S	-2.21303	-1.18219	-0.984499	-1.22017	-0.990121	0.675113	0.032945	0.0114234	0.00904666	0.0113601	0.967573	0.96412	0.967481	0.510613	0.630166	0.636498	821.571	1342.75	1094.75	1582.25	1368.25	0.081556	0.149634	0.135856	0.120085	0.126437	4	Yes
F79T	-2.066	-1.27372	-0.793107	-1.12879	-0.854702	0.706498	0.0301503	0.0137998	0.00990375	0.0129862	0.976396	0.970935	0.97525	0.627651	0.739741	0.754576	297.286	527.5	405	618.5	615.5	0.120563	0.265674	0.186578	0.18042	0.172225	0	No
L80H	-0.0663281	-0.0748729	-0.240326	-1.48316	-0.288368	0.946754	0.0934604	0.0237433	0.00696919	0.0226548	0.924468	0.907967	0.923379	-0.0611807	-0.27273	-0.0337169	24.4286	118.75	105	180.75	128.5	0.254448	0.317625	0.296217	0.370317	0.28554	0	No
L80C	-0.462652	-0.601083	-0.697947	-0.645031	-0.60249	0.922855	0.0574157	0.0151566	0.0159671	0.0166495	0.953444	0.954296	0.955014	0.323188	0.472197	0.447049	91.5714	344.5	242.5	333	336.5	0.156583	0.229272	0.227468	0.196779	0.209207	0	No
L80M	-0.190793	-0.252944	-0.143133	-0.183863	-0.276188	0.940119	0.0794262	0.0261036	0.0250879	0.0229261	0.941661	0.940616	0.938399	0.166891	0.252236	0.194542	152.571	652.75	453	497.25	608	0.128602	0.177721	0.156065	0.156419	0.153017	363	Yes
L80A	-0.651709	-1.55457	-0.134789	-1.42355	-0.924077	0.908273	0.0229371	0.0263166	0.00739412	0.0121263	1.00383	0.982747	0.987936	0.99159	0.929667	0.947366	54	276	253.5	319	276.75	0.195038	0.391154	0.198418	0.284432	0.284503	0	No
L80I	0.128177	-0.0732408	0.698412	0.445413	0.270638	0.955749	0.0935987	0.0585419	0.0460587	0.0389608	0.960927	0.94774	0.940403	0.422451	0.366792	0.224997	15.7143	107.5	81	84.5	94.75	0.306093	0.328538	0.250918	0.273747	0.286803	0	No
L80V	0.0108637	0.0588165	0.116401	0.232008	0.0927087	0.950514	0.105419	0.033579	0.0375398	0.0328186	0.921652	0.92565	0.920888	-0.0985377	0.011597	-0.0715725	69.4286	332.75	283	276.75	269.25	0.154786	0.190559	0.157181	0.157074	0.184099	0	Yes
L80F	-0.0679484	-0.0872523	0.0225778	-0.323511	-0.30418	0.946672	0.0924168	0.030664	0.0218896	0.0223074	0.932585	0.923736	0.924154	0.0464944	-0.0191703	-0.0219379	67.8571	368.75	247.75	300.5	339	0.167903	0.20764	0.189656	0.189412	0.191213	11	No
L80Y	-0.362325	-0.433434	-1.57089	-0.397599	-0.0806432	0.929702	0.0671912	0.00638763	0.0203583	0.0277402	0.934146	0.948498	0.956261	0.0672073	0.378976	0.465992	15	109.75	48.25	88	89	0.362774	0.439144	1.01604	0.43175	0.385401	0	No
L80G	-0.759083	-1.24541	-0.558091	-1.01443	-1.02973	0.898927	0.0309894	0.0173922	0.0110903	0.0109238	0.984576	0.977587	0.977404	0.736154	0.846701	0.7873	107.143	435.5	360.5	490.5	478.5	0.147751	0.311399	0.193744	0.19492	0.218602	0	No
L80K	-1.23745	-2.02694	-0.819854	-0.419437	-0.744573	0.846445	0.0144263	0.0134405	0.0199273	0.0144761	0.998817	1.00666	1.00006	0.925062	1.3141	1.13161	28.7143	74.25	80.75	71.25	124	0.289444	0.925151	0.426246	0.65953	0.386235	0	No
L80P	-0.00584881	-0.358323	-0.615498	-0.470449	-0.788411	0.949721	0.0720547	0.0164378	0.018955	0.0138639	0.940407	0.942951	0.937821	0.150259	0.289776	0.185758	50.2857	332.5	250.25	293.25	240	0.175627	0.213831	0.211818	0.200124	0.257813	4	Yes
L80*	-2.50136	-0.706422	-1.05369	-1.35427	-0.9855	0.608992	0.0519736	0.010668	0.00792031	0.0114122	0.930964	0.926709	0.932124	0.0249979	0.0286201	0.0991795	1274.57	651.5	709.25	1036.75	953.5	0.0915033	0.203952	0.196343	0.179164	0.160364	0	No
L80R	-1.31434	-0.792051	-0.959955	-1.25675	-0.808	0.836183	0.0479127	0.011704	0.00872459	0.0135986	0.956083	0.95264	0.958285	0.358196	0.445579	0.496752	137	469	359.75	477.5	497	0.140767	0.221575	0.223818	0.223461	0.224508	2	Yes
L80D	-2.46914	-0.702726	-0.801041	-1.32447	-1.04497	0.616638	0.052156	0.0136922	0.00815796	0.0107603	0.936207	0.927692	0.931676	0.0945397	0.0444283	0.0923821	206.857	266.5	193.25	261.5	229	0.161594	0.291157	0.287182	0.292111	0.310711	0	No
L80E	-0.999402	-0.864108	-0.570768	-0.604337	-0.789459	0.874904	0.0447307	0.0171768	0.0166192	0.0138495	0.967876	0.967247	0.964136	0.514629	0.68044	0.585664	111	368.75	188	313.75	282	0.154287	0.23658	0.258855	0.20142	0.235872	0	No
L80N	-1.25438	-3.43442	0.396908	0.166424	NA	0.844232	0.00356989	0.0439738	0.0352408	NA	1.05049	1.03915	NA	1.6105	1.83656	NA	12.8571	40.5	35.25	34.75	NA	0.47466	4.35393	0.717767	0.81023	NA	0	No
L80Q	-0.32216	-0.998175	-0.733562	-0.462777	-0.860895	0.932282	0.0393392	0.0146341	0.0190983	0.012907	0.973078	0.977835	0.97125	0.583635	0.850683	0.693779	58.2857	273	229.75	343.5	335.5	0.18031	0.292563	0.235301	0.190253	0.224694	280	Yes
L80S	-1.57217	-0.529167	-1.04808	-1.23385	-1.341	0.797747	0.0614339	0.0107273	0.00892484	0.00802527	0.935571	0.933434	0.93237	0.0861097	0.136751	0.102927	127.857	339.25	306.75	435	410.5	0.157	0.224935	0.272899	0.221316	0.266192	2	No
L80T	-0.12641	-0.416197	-0.299756	-0.617902	-0.646993	0.943642	0.0682796	0.022404	0.016399	0.0159363	0.950202	0.944049	0.943578	0.28019	0.30743	0.273245	53.5714	275	205	283	282.25	0.175438	0.245066	0.264165	0.206658	0.265507	0	No
G81H	0.241615	0.185253	0.545798	0.228075	-0.0281483	0.960306	0.117952	0.0506759	0.037398	0.0291916	0.92604	0.912717	0.904673	-0.0403186	-0.196347	-0.317986	23.5714	184.25	105	174.75	143.5	0.244822	0.252754	0.223828	0.204548	0.265238	0	No
G81C	0.0879699	-0.106073	0.309206	0.174961	0.312048	0.954017	0.0908502	0.0404308	0.0355322	0.0405412	0.944811	0.939772	0.944926	0.208681	0.238675	0.293731	69.1429	350.5	219.25	268	269.75	0.152362	0.199044	0.171899	0.160378	0.172613	13	Yes
G81M	-0.235225	0.353437	0.705502	0.47681	0.550858	0.937568	0.136604	0.0589339	0.047458	0.0509198	0.911601	0.899848	0.903362	-0.231855	-0.403271	-0.337918	19.4286	208.5	74.25	77.5	90.25	0.277139	0.247735	0.258287	0.274617	0.286324	0	No
G81A	0.418018	0.418064	0.864888	0.76669	0.540655	0.96651	0.144407	0.0684204	0.0624204	0.050429	0.915391	0.909316	0.897413	-0.181584	-0.251038	-0.428317	7.28571	33.25	21	26.5	32.5	0.520893	0.553672	0.505833	0.428776	0.449486	0	Yes
G81I	-0.110455	-0.0141482	-0.156855	0.113905	0.105456	0.944485	0.0987338	0.025757	0.0334981	0.0332257	0.920568	0.92839	0.928112	-0.112917	0.0556548	0.0382198	45	194.5	150.75	165	128	0.197032	0.263274	0.235431	0.221629	0.259408	0	No
G81L	-0.162025	-0.0242099	0.158676	0.195167	0.436447	0.941718	0.0978421	0.0349783	0.0362312	0.0456664	0.93067	0.931958	0.941771	0.0210992	0.113028	0.245796	144.714	744.25	467.5	484.5	459.75	0.115666	0.142662	0.129795	0.126999	0.134976	0	No
G81V	-0.00729925	0.0558855	0.204655	0.43187	0.0160574	0.949652	0.105143	0.036564	0.0454673	0.0304708	0.924893	0.934	0.918762	-0.0555406	0.145861	-0.10388	97.4286	486.5	300	333.5	393.75	0.133559	0.165579	0.156532	0.141431	0.157753	3	Yes
G81F	-0.266057	0.29429	-0.0890461	0.109486	0.119131	0.935739	0.129777	0.0275144	0.0333554	0.0336678	0.887404	0.893148	0.893457	-0.552832	-0.511004	-0.488433	48.8571	130.25	107.75	135	141.75	0.191403	0.281448	0.273842	0.229536	0.247608	0	No
G81W	0.0468747	-0.698646	-0.654315	-0.0864039	-0.359109	0.95218	0.0523581	0.0158219	0.0275852	0.0211403	0.960981	0.973207	0.96647	0.423165	0.77627	0.62114	47.4286	309	241.25	235.75	274.25	0.188041	0.244353	0.228394	0.195023	0.212604	0	No
G81Y	-1.20936	-0.456243	-0.284169	-0.165482	0.0477235	0.850061	0.0657756	0.022748	0.0255414	0.0314203	0.947991	0.951203	0.958034	0.250859	0.422466	0.492934	118.571	315.75	206.75	264.5	239.25	0.152067	0.238562	0.217932	0.190191	0.204005	0	No
G81K	-0.744594	-0.381823	0.649982	0.480694	0.370614	0.900236	0.0704991	0.0559291	0.0476339	0.0428816	0.982743	0.973182	0.967787	0.711848	0.775869	0.641162	23.4286	70.25	36	39.25	60.75	0.296914	0.43011	0.41179	0.380795	0.345597	0	No
G81P	0.0892945	0.0974674	0.194842	-0.13488	0.0495539	0.954075	0.10912	0.0362198	0.0263142	0.0314761	0.920575	0.910746	0.915842	-0.112817	-0.228043	-0.148259	68.7143	439	293	332.5	333.5	0.15151	0.174826	0.150842	0.16025	0.174257	0	No
G81*	-2.5609	-1.04334	-0.387534	-1.15443	-1.07638	0.594725	0.0376676	0.02056	0.00965546	0.0104311	0.970205	0.952122	0.953386	0.545521	0.437241	0.422297	828.143	769.75	832.5	1074.5	1030.25	0.104503	0.204762	0.138873	0.161316	0.171212	0	No
G81R	-0.0868814	0.183188	0.230294	0.328491	-0.118401	0.945708	0.117737	0.0374779	0.0411856	0.0267398	0.911631	0.915368	0.900979	-0.231458	-0.153727	-0.374131	61.8571	358.75	239.75	286.75	286.5	0.160498	0.172053	0.166286	0.149016	0.191489	1	Yes
G81D	-0.104226	-0.150869	0.581374	0.431164	0.489423	0.944811	0.0872174	0.052415	0.0454367	0.0480315	0.961001	0.953545	0.956304	0.423437	0.460119	0.466643	23.1429	139.25	80.75	109.75	97.5	0.265778	0.296569	0.270217	0.236477	0.272895	0	Yes
G81E	-0.0302108	-0.0031678	0.468766	0.124508	0.374144	0.948545	0.0997153	0.0470957	0.0338431	0.0430267	0.941628	0.927985	0.937397	0.16645	0.0491444	0.179311	15.5714	122.75	58.25	71.5	59.25	0.331734	0.298787	0.41082	0.349337	0.342062	0	No
G81N	-0.408718	0.0456351	0.0560257	-0.200652	0.200479	0.926608	0.104183	0.031674	0.0246805	0.0364171	0.918979	0.911853	0.923875	-0.133994	-0.210247	-0.0261745	52.8571	153.25	86	90.75	128.25	0.194203	0.28677	0.320178	0.286912	0.253414	0	No
G81Q	0.203381	0.218161	0.939036	0.398528	0.663279	0.958823	0.121419	0.0733005	0.044042	0.0566354	0.945661	0.915415	0.928193	0.219952	-0.152973	0.0394443	17	201.25	95.25	118.25	90.5	0.285245	0.249963	0.219566	0.226971	0.276752	0	No
G81S	0.0708034	0.124455	0.259151	0.106905	0.299924	0.953258	0.111772	0.0385329	0.0332722	0.0400722	0.919933	0.914673	0.921484	-0.121329	-0.164902	-0.062511	223	1117.25	707	809.5	836.75	0.0943773	0.112546	0.103185	0.103434	0.102931	0	Yes
G81T	0.0386596	0.118833	0.349713	-0.104147	0.0844359	0.951805	0.111215	0.0420319	0.0271132	0.032557	0.923956	0.909049	0.914432	-0.0679723	-0.255333	-0.169677	143.571	721	475	678.5	644	0.121897	0.148025	0.130483	0.127156	0.132008	0	No
R82H	-0.11484	-1.50889	-0.809783	-1.29239	-0.762882	0.944254	0.0239835	0.0135747	0.00842167	0.0142172	0.988816	0.983371	0.989499	0.792403	0.939704	0.971114	94.5714	518.25	328.5	470.5	406.5	0.150317	0.272755	0.211053	0.217865	0.197991	0	No
R82C	-0.447026	-0.603901	-0.818425	-0.62807	-0.836083	0.92396	0.0572634	0.0134594	0.0162358	0.013227	0.95189	0.954802	0.951647	0.302581	0.480331	0.395879	178	1034	755.75	897.75	1071.75	0.12499	0.166735	0.157736	0.144985	0.145993	0	No
R82M	-0.731073	-0.8426	-0.270142	-0.764502	-0.633747	0.901443	0.0456588	0.0230619	0.0141945	0.0161454	0.974274	0.964537	0.966663	0.599508	0.636871	0.624068	159.429	485	350.75	467	405.75	0.138503	0.217688	0.172815	0.18125	0.19211	7	Yes
R82A	-0.237131	-0.525597	-0.352553	-0.775726	-0.526042	0.937457	0.06164	0.0212764	0.0140383	0.0179484	0.955944	0.948451	0.952484	0.356348	0.378211	0.40859	202.286	1056.75	769	1048	953	0.105233	0.145122	0.124747	0.128233	0.128186	0	No
R82I	-1.60502	-0.825606	-0.657083	-0.85696	-0.370669	0.792395	0.0464051	0.0157788	0.0129572	0.0209024	0.960564	0.957087	0.966944	0.417645	0.517081	0.628339	88.4286	206.75	150.5	240.25	208.75	0.19235	0.299681	0.277726	0.241993	0.262452	0	No
R82L	-0.242165	-0.4224	-0.512957	-0.637689	-0.48484	0.937161	0.0678861	0.0181805	0.0160829	0.0186893	0.945912	0.943758	0.946436	0.223283	0.30276	0.316687	206.429	1183.5	844	1107.25	1094.75	0.097818	0.13101	0.119885	0.113421	0.118646	0	No
R82V	-1.52886	-0.890576	-0.706742	-1.08081	-1.04334	0.804644	0.0436133	0.0150259	0.0103855	0.0107777	0.963796	0.958165	0.958638	0.46051	0.53441	0.502123	436.571	1104	942.25	1245.75	1145.75	0.0935806	0.155786	0.131693	0.130325	0.138803	0	No
R82F	-1.20678	-0.872155	-0.783525	-1.08687	-1.00518	0.85039	0.0443881	0.0139308	0.0103234	0.0111922	0.963588	0.95945	0.960443	0.45775	0.555071	0.529552	213.571	726	620.25	688.5	816.5	0.126404	0.192395	0.169929	0.176843	0.164788	0	No
R82W	-1.84573	-0.653038	-0.607725	-0.707253	-1.25174	0.750018	0.0546678	0.016564	0.0150183	0.00876801	0.948049	0.946055	0.938078	0.251624	0.339695	0.189665	62.2857	145.25	167	182	189.5	0.245597	0.356915	0.256947	0.326456	0.335918	1	Yes
R82Y	-1.34708	-0.80433	-0.24927	-0.842062	-1.03349	0.831649	0.0473557	0.0235369	0.0131492	0.0108832	0.970525	0.958208	0.955563	0.549777	0.535106	0.455385	106.857	334.5	247	386	339.5	0.163692	0.287222	0.200714	0.204341	0.235318	0	No
R82G	-1.01907	-1.29201	-1.41289	-1.10147	-0.968574	0.872736	0.0296202	0.00747274	0.0101752	0.0116047	0.974404	0.977457	0.979079	0.601225	0.844605	0.812764	209.857	825.75	659.5	776.25	804	0.11317	0.184615	0.188111	0.159593	0.165568	0	Yes
R82K	0.264879	-0.0320297	-0.281523	0.0260654	-0.174392	0.961183	0.097154	0.0228069	0.0307679	0.0253206	0.92077	0.928649	0.923244	-0.110226	0.0598171	-0.0357721	45.8571	217	204.5	214.25	291.75	0.186134	0.251338	0.213771	0.194443	0.197019	5	Yes
R82P	-2.344	-1.02077	-0.901867	-1.08191	-0.927676	0.645756	0.0384942	0.0123953	0.0103741	0.0120833	0.958793	0.955743	0.958321	0.394147	0.495469	0.497299	419.857	774	583.75	851.25	709.5	0.110246	0.187697	0.163018	0.159287	0.167734	0	No
R82*	-2.94971	-0.832792	-0.636203	-1.10311	-1.07337	0.498683	0.0460881	0.0161064	0.0101588	0.0104622	0.937872	0.926453	0.927029	0.116622	0.0245139	0.0217548	1565.57	1001	998.75	1336.25	1179.25	0.095495	0.175244	0.138354	0.144015	0.154031	0	No
R82D	-1.15299	-0.632107	-1.09282	-0.900682	-0.774184	0.857105	0.0557596	0.0102627	0.0124098	0.0140597	0.946275	0.94868	0.950537	0.228091	0.3819	0.379	159.429	550.5	391.75	417.25	529.5	0.141576	0.203911	0.235928	0.222161	0.183659	0	No
R82E	-1.89197	-0.998198	-1.19693	-1.34577	-0.707034	0.741248	0.0393383	0.00925747	0.00798739	0.0150216	0.958905	0.957244	0.966516	0.395637	0.519609	0.621843	252.714	558.5	414.5	578	520.75	0.136703	0.212774	0.217193	0.21133	0.187457	0	No
R82N	0.108966	-0.598096	-0.03036	-0.209538	-0.341528	0.954929	0.0575776	0.029129	0.0244675	0.0215072	0.969271	0.964415	0.961357	0.533143	0.634913	0.543435	48	312.5	231.25	231.5	264	0.19173	0.244161	0.188701	0.200617	0.21455	0	No
R82Q	-0.54176	-1.01993	-1.59293	-0.580078	-0.413187	0.917031	0.0385251	0.00624922	0.0170204	0.0200497	0.964562	0.976106	0.979403	0.470679	0.822889	0.817679	61.5714	238	146.5	182.75	158.25	0.18431	0.348432	0.413184	0.260697	0.271874	0	No
R82S	-0.442775	-0.905807	-0.635555	-0.639338	-0.687946	0.924258	0.0429824	0.0161167	0.0160568	0.0153066	0.970417	0.970353	0.969552	0.548337	0.730381	0.667977	360.143	1697.5	1304.5	1473.75	1635	0.0828776	0.122538	0.10665	0.103916	0.107581	5	Yes
R82T	-1.25986	-1.33491	-0.895953	-1.1956	-1.11532	0.84351	0.0284117	0.0124679	0.00926959	0.0100367	0.980815	0.977054	0.977954	0.686267	0.838138	0.795659	337.714	936.75	819.5	1086	1102.75	0.108254	0.191604	0.153484	0.151874	0.154951	1	Yes
Y83H	-1.73399	-0.483556	-0.583118	0.0452003	-1.22911	0.770379	0.064117	0.0169696	0.0313436	0.00896689	0.937421	0.955654	0.927569	0.110648	0.494033	0.0299543	35.2857	109	100.25	150.5	111.5	0.295529	0.402629	0.346684	0.30328	0.463934	70	Yes
Y83C	-2.18198	-0.866713	-0.00874071	-1.00719	-0.662387	0.681888	0.0446196	0.0297467	0.01117	0.0156967	0.977194	0.950129	0.956585	0.638234	0.405193	0.470913	58.7143	82.75	65.5	142	89.25	0.274618	0.717216	0.759449	0.463651	0.564851	35	Yes
Y83M	-1.49673	-0.792155	-0.440157	-1.12262	-0.971814	0.809646	0.047908	0.0195266	0.00996448	0.0115676	0.96408	0.952552	0.954465	0.464275	0.444155	0.438702	207.857	559.5	409	498	548.75	0.133145	0.203266	0.18011	0.201995	0.192433	0	No
Y83A	-1.77131	-0.963354	-0.0656517	-0.746203	-0.860992	0.76371	0.0406765	0.0281474	0.0144529	0.0129058	0.982967	0.965001	0.963012	0.714812	0.644321	0.568591	78	187	142.5	260.5	215	0.206477	0.33987	0.267071	0.226482	0.298888	0	No
Y83I	-2.31684	-1.16141	-1.48193	-1.01299	-1.1454	0.651945	0.0336136	0.00697776	0.0111061	0.00974216	0.958702	0.964878	0.962829	0.392939	0.642351	0.565804	219.429	346.25	323.5	350.75	395.25	0.159277	0.268938	0.271771	0.227255	0.235246	0	No
Y83L	-1.23856	-0.773855	-0.671155	-0.818994	-0.382379	0.846301	0.0487496	0.0155618	0.0134519	0.0206641	0.96005	0.957618	0.965983	0.410824	0.525617	0.613742	147.143	392.5	325	377.5	408	0.131637	0.221634	0.220798	0.221467	0.194313	0	No
Y83V	-1.8952	-0.874536	-0.393407	-1.06353	-0.778448	0.74063	0.0442872	0.0204421	0.0105646	0.0140007	0.96689	0.953809	0.958319	0.501559	0.464364	0.497271	219.286	393.5	340	440.75	398.5	0.135997	0.257843	0.232709	0.20721	0.212606	0	No
Y83F	0.0135953	-0.124208	-0.215197	0.0154201	0.106747	0.950642	0.0893634	0.0243328	0.030452	0.0332672	0.929796	0.935979	0.938851	0.009499	0.17768	0.201419	5.42857	39.75	62.25	46.5	56.25	0.559795	0.610236	0.443253	0.492888	0.422741	11	Yes
Y83W	-2.08943	-0.817074	-1.44933	-1.36099	-0.843323	0.701617	0.0467841	0.00720726	0.00786774	0.0131328	0.943006	0.943904	0.951123	0.184737	0.30511	0.387906	115.714	187	184.75	232.25	224.25	0.194259	0.308514	0.403515	0.295353	0.302402	0	No
Y83G	-2.3489	-0.94247	-0.731681	-1.18187	-0.925578	0.644636	0.0414993	0.0146612	0.00939661	0.0121084	0.957398	0.949464	0.953534	0.375645	0.394501	0.424555	669.286	1125.75	858.25	1145.75	1031.75	0.0954351	0.153787	0.132724	0.14912	0.140633	0	No
Y83K	-2.15429	-0.592548	-0.888619	-0.836933	-0.567958	0.687863	0.0578794	0.0125585	0.0132159	0.0172244	0.932888	0.933797	0.939379	0.0505181	0.142598	0.209432	58.7143	111.25	81.5	161.5	134.25	0.250268	0.418133	0.520232	0.28223	0.316725	0	No
Y83P	-2.57017	-0.784957	-0.68197	-1.38486	-0.686518	0.592489	0.0482374	0.015397	0.00768359	0.0153282	0.943093	0.930654	0.942981	0.185888	0.0920606	0.264175	268.714	375.5	328.5	651.75	391.5	0.148696	0.240375	0.213857	0.213499	0.259158	0	No
Y83*	-3.00022	-1.36658	-0.732909	-1.44609	-1.16609	0.486058	0.0275503	0.0146435	0.00723054	0.0095446	0.972621	0.957563	0.962214	0.577577	0.524739	0.556456	619.857	377.75	322.25	560.75	459	0.135744	0.329609	0.211319	0.216409	0.218396	0	Yes
Y83R	-2.27184	-0.879787	-0.673463	-0.447595	-0.725577	0.662085	0.0440655	0.0155264	0.0193847	0.0147497	0.95586	0.961598	0.954713	0.35524	0.589615	0.442468	143.286	270.25	238.25	344.25	291.75	0.176353	0.344948	0.273888	0.241495	0.249747	0	No
Y83D	-2.18325	-1.36235	-0.692799	-1.01909	-0.826135	0.681612	0.0276639	0.0152337	0.0110393	0.0133574	0.981347	0.975208	0.978591	0.693321	0.808454	0.805348	238.429	555	380.5	449	418.5	0.141358	0.240915	0.204593	0.209834	0.197116	0	Yes
Y83E	-2.23857	-0.599727	-1.00988	-1.17949	-0.838253	0.669489	0.0574891	0.0111404	0.00941874	0.0131987	0.929598	0.927174	0.932514	0.00687844	0.0360983	0.105109	66.5714	98	71.75	118.75	112.25	0.263777	0.410345	0.456968	0.388609	0.36317	0	No
Y83N	-2.52903	-0.844892	-0.46176	-1.127	-2.15135	0.602385	0.045559	0.0191173	0.00992127	0.00358484	0.954666	0.939848	0.929903	0.339404	0.239891	0.0654269	112.857	238.25	125.75	196.75	131.25	0.223546	0.31065	0.286141	0.359471	0.879996	0	Yes
Y83Q	-2.14142	-1.11005	-1.06591	-1.38697	-0.950438	0.690619	0.0353225	0.0105397	0.00766746	0.0118146	0.963559	0.959507	0.965369	0.457368	0.555983	0.604403	124.857	206.5	154.25	190.25	186.5	0.192001	0.473674	0.319759	0.37261	0.373527	0	No
Y83S	-2.31699	-0.97883	-0.722326	-0.95181	-0.909996	0.65191	0.0400768	0.014797	0.0117986	0.0122962	0.960321	0.955823	0.956567	0.414419	0.496752	0.470637	282.571	524.25	350.25	572.75	487	0.12813	0.213669	0.191324	0.172541	0.200693	1	Yes
Y83T	-2.05907	-1.0794	-0.392472	-1.29689	-1.10683	0.707934	0.036382	0.0204608	0.00838421	0.0101214	0.976841	0.959977	0.962367	0.633555	0.563553	0.558791	140	206.25	180.5	228.75	299.75	0.167097	0.341966	0.255111	0.314007	0.309016	0	No
M84C	-0.110645	-0.831105	-0.347809	-1.04654	-0.624113	0.944475	0.0461623	0.0213754	0.0107436	0.0162991	0.973148	0.962068	0.967826	0.584569	0.597161	0.641746	47.4286	381.75	296	376.75	337.75	0.192204	0.239974	0.189046	0.218844	0.208738	0	No
M84A	-1.02963	-0.741895	-0.729023	-0.926079	-0.888974	0.871558	0.0502533	0.0146997	0.0121024	0.0125541	0.958507	0.95561	0.956113	0.390353	0.493335	0.463744	75.2857	320.25	201.75	327.75	276.75	0.173756	0.256103	0.256864	0.257149	0.246131	0	No
M84I	-0.238132	-0.613842	-0.434725	-1.02748	-0.775693	0.937398	0.0567291	0.0196309	0.0109481	0.0140388	0.959578	0.950584	0.953766	0.404557	0.412522	0.428082	35.4286	197.75	194.75	241.5	199.75	0.208747	0.301849	0.281163	0.270575	0.269526	3574	Yes
M84L	0.315865	-0.34059	0.239055	0.191954	-0.145464	0.963042	0.0732494	0.0377953	0.0361191	0.0260444	0.961681	0.959942	0.949621	0.432462	0.562991	0.365086	51	355	252.5	255.5	384.25	0.168952	0.220799	0.16126	0.169105	0.166388	19	Yes
M84V	-0.688807	-0.651908	-0.505393	-0.589514	-0.734669	0.905135	0.0547262	0.018316	0.0168632	0.0146181	0.958943	0.957375	0.954961	0.396136	0.521702	0.446237	40.2857	153.25	135.75	169.25	153.5	0.233756	0.42478	0.27116	0.286967	0.328991	120	Yes
M84F	1.06591	-3.77994	-2.24861	NA	-0.563818	0.982196	0.00252959	0.00325367	NA	0.0172946	1.00074	NA	1.0153	0.950572	NA	1.36324	0.285714	9.25	7.75	NA	13.25	2.16652	6.22345	2.92943	NA	5.64277	0	No
M84W	-0.00207809	-0.0966143	-0.133193	-0.612867	0.0134113	0.949901	0.0916345	0.0263575	0.0164804	0.0303927	0.929319	0.919485	0.933397	0.003171	-0.0875261	0.118533	20.8571	130	71.5	116	99.25	0.2821	0.305282	0.330357	0.347485	0.296341	0	No
M84Y	0.4817	0.183412	0.273255	-0.169716	0.874432	0.968512	0.11776	0.0390589	0.0254362	0.0690312	0.915325	0.902103	0.945825	-0.182461	-0.367015	0.307403	3.14286	15	3.25	20.75	14	0.553571	0.832655	2.01204	0.709932	1.27147	0	No
M84G	-1.55247	-0.638918	-0.411094	-1.18687	-0.898237	0.800906	0.055402	0.0200909	0.00935012	0.0124398	0.954777	0.941821	0.945512	0.340868	0.271613	0.302635	139	346	328.25	498	415	0.150308	0.26218	0.178076	0.245474	0.21269	0	No
M84K	-0.340414	-0.427507	-0.572155	-0.398392	-1.05517	0.93112	0.0675636	0.0171534	0.0203425	0.0106524	0.944845	0.948153	0.938171	0.20912	0.373426	0.191086	28.4286	138.25	103.25	135.5	121.75	0.249499	0.413839	0.32386	0.336203	0.403673	0	Yes
M84P	-1.93557	0.142679	-2.38616	0.0382864	-0.210836	0.732799	0.113594	0.00283674	0.0311344	0.0244366	0.84827	0.88248	0.874136	-1.07195	-0.682535	-0.78206	34	9.75	16	32.5	33.5	0.383524	0.964233	3.90051	0.878986	0.856844	0	No
M84*	-2.98973	-0.91513	-0.918545	-1.00957	-0.998216	0.488678	0.0426005	0.0121928	0.0111438	0.0112696	0.936183	0.934127	0.934373	0.0942265	0.147897	0.13336	497	255.5	253	396.25	307	0.144189	0.298385	0.25093	0.223254	0.262759	0	No
M84R	-0.33209	-0.901235	-0.881355	-0.898816	-0.787164	0.931652	0.0431708	0.0126489	0.0124327	0.0138809	0.966788	0.966561	0.968086	0.500201	0.669405	0.645696	195.714	1147.75	843	1092.25	1006	0.106478	0.149844	0.144419	0.127031	0.129248	0	Yes
M84E	-1.62207	-0.318568	-0.940379	-0.722175	-0.0171521	0.789576	0.0747585	0.0119326	0.0147992	0.0295049	0.91921	0.922611	0.940461	-0.130926	-0.0372691	0.225886	30.4286	111	55.25	87.5	75.5	0.354283	0.373934	0.539167	0.359963	0.442775	0	No
M84Q	-0.19287	-0.552966	-0.426341	-1.50089	-0.464188	0.940002	0.0600759	0.0197929	0.00684757	0.0190718	0.956224	0.942959	0.955475	0.36007	0.289907	0.454055	43.5714	227.5	178.75	235.5	195	0.198572	0.264369	0.270165	0.324989	0.245232	0	No
M84S	-1.78533	-2.55422	-0.591892	-1.06304	-0.828117	0.761171	0.00856518	0.0168238	0.0105697	0.0133314	1.0111	1.00267	1.00637	1.08794	1.25002	1.22755	94.4286	177.75	190	292.5	148.75	0.198516	1.37026	0.340467	0.300434	0.38452	3	No
M84T	-1.61336	-0.543409	-0.75775	-0.916752	-0.438574	0.79102	0.0606178	0.0142893	0.0122144	0.019557	0.940355	0.937849	0.946775	0.149559	0.207749	0.32184	118	281.75	174.75	241	223.25	0.168133	0.273526	0.31838	0.290398	0.300857	409	Yes
S85H	-1.82901	-0.480993	-0.444581	-0.495395	-0.183862	0.75314	0.064271	0.0194421	0.0184967	0.0250879	0.9389	0.937692	0.946181	0.130265	0.205219	0.312807	258	298.5	292	300.5	288.25	0.13298	0.236956	0.201135	0.202784	0.203332	0	No
S85C	0.0135066	-0.0535733	-0.554902	0.20846	0.0452215	0.950638	0.0952807	0.0174468	0.0366982	0.0313443	0.916594	0.935901	0.930451	-0.165629	0.176427	0.0737513	39.8571	172	156	158.5	145.75	0.205735	0.276499	0.261144	0.20929	0.247802	0	No
S85M	-0.43353	0.0485316	-0.00416659	-0.153871	-0.394263	0.924903	0.104453	0.029879	0.025832	0.020425	0.916679	0.912553	0.907097	-0.164501	-0.198998	-0.281148	55.1429	139	137.5	106.5	125.5	0.195768	0.283824	0.300353	0.299327	0.312404	0	No
S85A	-0.112081	0.0416332	0.261394	-0.00785002	0.337047	0.9444	0.10381	0.0386161	0.0297724	0.0415249	0.928025	0.919052	0.931015	-0.0139937	-0.0944973	0.0823259	40.4286	279.25	184.5	224.5	204.25	0.200153	0.224837	0.193334	0.194997	0.203871	1	Yes
S85I	-0.0636195	-0.22485	0.00464794	-0.305874	-0.737153	0.94689	0.0815049	0.0301356	0.0222704	0.0145824	0.943966	0.935936	0.928218	0.197467	0.176995	0.0398309	37.5714	209.75	177	185	175.75	0.214184	0.25813	0.253931	0.235024	0.279475	0	No
S85L	-0.297851	0.0643734	-0.184375	-0.535818	-0.278454	0.9338	0.105945	0.0250754	0.0177769	0.0228754	0.911008	0.90375	0.908808	-0.239725	-0.340544	-0.255153	88.5714	434	320	378	389.5	0.138488	0.178216	0.166436	0.169322	0.171926	566	Yes
S85V	-0.0784409	-0.123905	-0.0270819	-0.19891	-0.0881977	0.94614	0.089388	0.0292219	0.0247225	0.0275371	0.934382	0.929819	0.932668	0.0703347	0.0786387	0.107458	127.571	589.25	394.5	512.75	554.5	0.122032	0.159547	0.156948	0.136374	0.144757	0	No
S85F	-0.540334	-0.0843493	-0.285627	-0.455931	-0.880191	0.91714	0.0926605	0.0227156	0.0192269	0.0126635	0.921799	0.918217	0.911554	-0.0965829	-0.107912	-0.213415	76.5714	239.5	279	305.75	293	0.16682	0.239785	0.196741	0.207403	0.233675	0	No
[truncated: 5,111 more rows]

## Sheet: Confident escape variants
Variant	Mean Count					DiMSum Error estimation					Z score			Conclusion			Circulating variants	Accessible
[truncated: 96 more rows]

[truncated: 1 more sheets: Normalized fitness and SE]
